# Supplementary material for: Population transcriptomics reveals the effect of gene flow on the evolution of range limits
Source: Sci Rep. 2022 Jan 25;12:1318. doi: 10.1038/s41598-022-05248-1 (PMC8789792; doi:10.1038/s41598-022-05248-1)
Supplement: Supplementary file 2 — Supplementary Information 2. [file 41598_2022_5248_MOESM2_ESM.xlsx]

## Sheet: Table S1
#Table S1. Information of reference datasets after removal of redundancy using cd-hit-est and TransDecoder.
Reference	Number of sequences	Mean length	BUSCO (Single, Duplicate)
De novo assembly	75740	1,168 bp	95.6% (53.8%, 41.8%)
Iso-seq read (after cd-hit-est)	46891	2,687 bp	69.2% (21.3%, 47.9%)
Reference-guide assembly	18878	2,507 bp	65.3% (33.4%, 31.9%)
Reftigs	89745	1,425 bp	96.1% (36.5%, 59.6%)

## Sheet: Table S2
#Table S2. Summary of SNP locations annotated by snpEff.
Annotation	Gentle river	Steep river
5 prime UTR	680	995
Missense variant	588	931
Synonymous variant	1707	2892
3 prime UTR variant	4845	5903
Total	7820	10721

## Sheet: Table S3
#Table S3. Salinity, mean values of allele number, observed and expected heterozygosity in each population.
River	Elevation (m)	Salinity (‰)	Mean number of allele	Observed heterozygosity	Expected heterozygosity
Steep river (Sendai River)	2.9	2	1.927	0.33387	0.33324
Steep river (Sendai River)	6.3	1	1.918	0.33126	0.33391
Steep river (Sendai River)	25	-2	1.946	0.32703	0.33098
Steep river (Sendai River)	30	0	1.935	0.33825	0.33305
Gentle river (Kiso River)*1	0.8	5	1.942	0.33688	0.33564
Gentle river (Kiso River)	3	0	1.924	0.3408	0.33761
Gentle river (Kiso River)	4.3	1	1.906	0.33772	0.34191
Gentle river (Kiso River)	11	1	1.917	0.3389	0.33732
Gentle river (Kiso River)	20	1	1.897	0.33433	0.34274
*1 Salinity at tidal area might be underestimated because salinity was measured at low tide to access the habitat of thie species.
Note: Since salinity was indirectly measured by a refractometer, estimated values are sometimes negative.

## Sheet: Table S4
# Table S4. SNPs correlated with altitude in steep river (Sendai River) detected by LFMM
gene	base	Ref	Alt	snpeff_annotation	Crassostrea_gigas	Cgig_name	Drosopila_melanogaster	Dmel_name
TCONS_00000979	5122	T	G	5_prime_UTR_variant	EKC19004	Solute carrier organic anion transporter family member 5A1 [Source:UniProtKB/TrEMBL;Acc:K1PJB3]	NA	NA
TCONS_00001021	713	C	T	synonymous_variant	EKC39269	Transcriptional adapter 2-alpha [Source:UniProtKB/TrEMBL;Acc:K1R6T5]	FBpp0302533	transcriptional Adaptor 2a
TCONS_00001021	869	C	T	synonymous_variant	EKC39269	Transcriptional adapter 2-alpha [Source:UniProtKB/TrEMBL;Acc:K1R6T5]	FBpp0302533	transcriptional Adaptor 2a
TCONS_00001021	1647	C	T	missense_variant	EKC39269	Transcriptional adapter 2-alpha [Source:UniProtKB/TrEMBL;Acc:K1R6T5]	FBpp0302533	transcriptional Adaptor 2a
TCONS_00001311	2151	C	G	5_prime_UTR_premature_start_codon_gain_variant	EKC30386	Fructose-bisphosphate aldolase [Source:UniProtKB/TrEMBL;Acc:K1R8R6]	NA	NA
TCONS_00002626	1794	C	T	5_prime_UTR_variant	EKC30329	No attribute	FBpp0079593	NA
TCONS_00003508	1403	T	G	missense_variant	EKC38925	[Pyruvate dehydrogenase [lipoamide]] kinase isozyme 2, mitochondrial [Source:UniProtKB/TrEMBL;Acc:K1RCH3]	NA	NA
TCONS_00003508	1450	C	T	synonymous_variant	EKC38925	[Pyruvate dehydrogenase [lipoamide]] kinase isozyme 2, mitochondrial [Source:UniProtKB/TrEMBL;Acc:K1RCH3]	NA	NA
TCONS_00006291	637	C	T	3_prime_UTR_variant	EKC33177	Putative L-aspartate dehydrogenase [Source:UniProtKB/TrEMBL;Acc:K1Q8Z3]	NA	NA
TCONS_00007858	186	C	T	5_prime_UTR_premature_start_codon_gain_variant	EKC18263	Thrombospondin-4 [Source:UniProtKB/TrEMBL;Acc:K1P9Z2]	NA	NA
TCONS_00008446	394	G	T	3_prime_UTR_variant	EKC40392	Aminoacylase-1 [Source:UniProtKB/TrEMBL;Acc:K1QU66]	FBpp0081799	NA
TCONS_00009102	1247	T	C	3_prime_UTR_variant	EKC25511	Proteasome assembly chaperone 2 [Source:UniProtKB/TrEMBL;Acc:K1QVB9]	FBpp0083036	NA
TCONS_00010321	1389	G	C	missense_variant	EKC42412	Arfaptin-1 [Source:UniProtKB/TrEMBL;Acc:K1QZB0]	FBpp0079976	Protein interacting with C kinase 1
TCONS_00015256	482	G	A	synonymous_variant	EKC19558	COMM domain-containing protein 4 [Source:UniProtKB/TrEMBL;Acc:K1PDI5]	FBpp0290236	NA
TCONS_00020432	3083	G	A	3_prime_UTR_variant	EKC18365	Histone-lysine N-methyltransferase PRDM9 [Source:UniProtKB/TrEMBL;Acc:K1PPH7]	FBpp0077180	brother of odd with entrails limited
TCONS_00020994	1996	C	T	5_prime_UTR_premature_start_codon_gain_variant	EKC23215	No attribute	NA	NA
TCONS_00020994	3807	A	G	5_prime_UTR_variant	EKC23215	No attribute	NA	NA
TCONS_00023049	2763	G	A	3_prime_UTR_variant	EKC30216	Isovaleryl-CoA dehydrogenase, mitochondrial [Source:UniProtKB/TrEMBL;Acc:K1R8B2]	FBpp0076375	NA
TCONS_00024690	1238	A	T	3_prime_UTR_variant	EKC38052	Methylmalonic aciduria and homocystinuria type D-like protein, mitochondrial [Source:UniProtKB/TrEMBL;Acc:K1QMK3]	FBpp0071274	NA
TCONS_00027042	2945	T	A	3_prime_UTR_variant	EKC37762	Coatomer subunit delta [Source:UniProtKB/TrEMBL;Acc:K1QLP5]	FBpp0070355	Coat Protein (coatomer) Œ¥
TCONS_00027042	3054	C	G	3_prime_UTR_variant	EKC37762	Coatomer subunit delta [Source:UniProtKB/TrEMBL;Acc:K1QLP5]	FBpp0070355	Coat Protein (coatomer) Œ¥
TCONS_00027411	1824	C	A	stop_lost	EKC32311	Lipoyl synthase, mitochondrial [Source:UniProtKB/TrEMBL;Acc:K1RDX0]	FBpp0288705	Lipoic acid synthase
TCONS_00027426	333	G	C	synonymous_variant	EKC33126	ATP-dependent RNA helicase DDX51 [Source:UniProtKB/TrEMBL;Acc:K1RGC7]	FBpp0075106	Dead box protein 73D
TCONS_00027426	1103	T	C	synonymous_variant	EKC33126	ATP-dependent RNA helicase DDX51 [Source:UniProtKB/TrEMBL;Acc:K1RGC7]	FBpp0075106	Dead box protein 73D
TCONS_00027426	1104	C	T	missense_variant	EKC33126	ATP-dependent RNA helicase DDX51 [Source:UniProtKB/TrEMBL;Acc:K1RGC7]	FBpp0075106	Dead box protein 73D
TCONS_00027426	1152	C	A	synonymous_variant	EKC33126	ATP-dependent RNA helicase DDX51 [Source:UniProtKB/TrEMBL;Acc:K1RGC7]	FBpp0075106	Dead box protein 73D
TCONS_00027428	1365	T	C	3_prime_UTR_variant	EKC41553	Ribosome biogenesis protein WDR12-like protein [Source:UniProtKB/TrEMBL;Acc:K1R732]	FBpp0079780	NA
TCONS_00027445	1861	A	G	3_prime_UTR_variant	EKC27196	Glutamine synthetase [Source:UniProtKB/TrEMBL;Acc:K1R0H0]	FBpp0310162	Glutamine synthetase 2
TCONS_00027445	1867	T	C	3_prime_UTR_variant	EKC27196	Glutamine synthetase [Source:UniProtKB/TrEMBL;Acc:K1R0H0]	FBpp0310162	Glutamine synthetase 2
TCONS_00027458	1481	T	A	3_prime_UTR_variant	EKC29719	Sulfotransferase family cytosolic 1B member 1 [Source:UniProtKB/TrEMBL;Acc:K1QF21]	FBpp0081454	Sulfotransferase 2
TCONS_00027465	1857	G	A	3_prime_UTR_variant	EKC33711	No attribute	NA	NA
TCONS_00027467	235	A	G	3_prime_UTR_variant	EKC18019	No attribute	FBpp0289415	goliath
TCONS_00027490	653	C	T	synonymous_variant	EKC38085	Laminin subunit alpha-2 [Source:UniProtKB/TrEMBL;Acc:K1RA78]	FBpp0075704	NA
TCONS_00027490	1028	C	T	synonymous_variant	EKC38085	Laminin subunit alpha-2 [Source:UniProtKB/TrEMBL;Acc:K1RA78]	FBpp0075704	NA
TCONS_00027490	1118	C	T	synonymous_variant	EKC38085	Laminin subunit alpha-2 [Source:UniProtKB/TrEMBL;Acc:K1RA78]	FBpp0075704	NA
TCONS_00027539	2318	G	A	synonymous_variant	EKC26172	Vigilin [Source:UniProtKB/TrEMBL;Acc:K1PPP8]	FBpp0085862	Dodeca-satellite-binding protein 1
TCONS_00027539	4302	T	C	3_prime_UTR_variant	EKC26172	Vigilin [Source:UniProtKB/TrEMBL;Acc:K1PPP8]	FBpp0085862	Dodeca-satellite-binding protein 1
TCONS_00027552	44	A	G	5_prime_UTR_variant	EKC19012	Lysosomal aspartic protease [Source:UniProtKB/TrEMBL;Acc:K1P5Z3]	FBpp0087972	cathepsin D
TCONS_00027562	794	C	G	missense_variant	EKC31648	Putative RNA-directed DNA polymerase from transposon BS [Source:UniProtKB/TrEMBL;Acc:K1QCH1]	NA	NA
TCONS_00027562	809	T	C	synonymous_variant	EKC31648	Putative RNA-directed DNA polymerase from transposon BS [Source:UniProtKB/TrEMBL;Acc:K1QCH1]	NA	NA
TCONS_00027572	3360	C	T	3_prime_UTR_variant	EKC30639	Dolichyl-diphosphooligosaccharide--protein glycosyltransferase subunit 2 [Source:UniProtKB/TrEMBL;Acc:K1QHM2]	FBpp0088527	Oligosaccharide transferase Œî subunit
TCONS_00027572	3433	A	G	3_prime_UTR_variant	EKC30639	Dolichyl-diphosphooligosaccharide--protein glycosyltransferase subunit 2 [Source:UniProtKB/TrEMBL;Acc:K1QHM2]	FBpp0088527	Oligosaccharide transferase Œî subunit
TCONS_00027572	3494	A	G	3_prime_UTR_variant	EKC30639	Dolichyl-diphosphooligosaccharide--protein glycosyltransferase subunit 2 [Source:UniProtKB/TrEMBL;Acc:K1QHM2]	FBpp0088527	Oligosaccharide transferase Œî subunit
TCONS_00027572	3496	G	C	3_prime_UTR_variant	EKC30639	Dolichyl-diphosphooligosaccharide--protein glycosyltransferase subunit 2 [Source:UniProtKB/TrEMBL;Acc:K1QHM2]	FBpp0088527	Oligosaccharide transferase Œî subunit
TCONS_00027649	2119	A	G	3_prime_UTR_variant	EKC22924	Carbohydrate sulfotransferase 11 [Source:UniProtKB/TrEMBL;Acc:K1PVC1]	FBpp0309156	NA
TCONS_00027655	3259	A	T	5_prime_UTR_variant	EKC40022	Transposable element Tcb2 transposase [Source:UniProtKB/TrEMBL;Acc:K1QTA7]	NA	NA
TCONS_00027665	2386	C	T	3_prime_UTR_variant	EKC37672	Peroxiredoxin-4 [Source:UniProtKB/TrEMBL;Acc:K1QLH0]	FBpp0082927	Peroxiredoxin 3
TCONS_00027682	1999	C	T	3_prime_UTR_variant	EKC17211	Beta-hexosaminidase subunit beta [Source:UniProtKB/TrEMBL;Acc:K1Q6V0]	FBpp0289998	Hexosaminidase 1
TCONS_00027682	4660	C	T	3_prime_UTR_variant	EKC17211	Beta-hexosaminidase subunit beta [Source:UniProtKB/TrEMBL;Acc:K1Q6V0]	FBpp0289998	Hexosaminidase 1
TCONS_00027682	5343	C	T	3_prime_UTR_variant	EKC17211	Beta-hexosaminidase subunit beta [Source:UniProtKB/TrEMBL;Acc:K1Q6V0]	FBpp0289998	Hexosaminidase 1
TCONS_00027689	2766	C	T	5_prime_UTR_premature_start_codon_gain_variant	EKC34903	ATP-binding cassette sub-family B member 7, mitochondrial [Source:UniProtKB/TrEMBL;Acc:K1QLZ3]	NA	NA
TCONS_00027694	1387	C	T	synonymous_variant	EKC39396	Alpha-(1,6)-fucosyltransferase [Source:UniProtKB/TrEMBL;Acc:K1RWV4]	FBpp0073457	Œ±1,6-fucosyltransferase
TCONS_00027694	1400	A	G	missense_variant	EKC39396	Alpha-(1,6)-fucosyltransferase [Source:UniProtKB/TrEMBL;Acc:K1RWV4]	FBpp0073457	Œ±1,6-fucosyltransferase
TCONS_00027694	2591	T	A	3_prime_UTR_variant	EKC39396	Alpha-(1,6)-fucosyltransferase [Source:UniProtKB/TrEMBL;Acc:K1RWV4]	FBpp0073457	Œ±1,6-fucosyltransferase
TCONS_00027694	2723	T	C	3_prime_UTR_variant	EKC39396	Alpha-(1,6)-fucosyltransferase [Source:UniProtKB/TrEMBL;Acc:K1RWV4]	FBpp0073457	Œ±1,6-fucosyltransferase
TCONS_00027694	3384	A	G	3_prime_UTR_variant	EKC39396	Alpha-(1,6)-fucosyltransferase [Source:UniProtKB/TrEMBL;Acc:K1RWV4]	FBpp0073457	Œ±1,6-fucosyltransferase
TCONS_00027731	1567	T	C	5_prime_UTR_variant	EKC27692	Kinesin light chain [Source:UniProtKB/TrEMBL;Acc:K1PTU0]	NA	NA
TCONS_00027738	2398	C	T	3_prime_UTR_variant	EKC18204	F-box only protein 4 [Source:UniProtKB/TrEMBL;Acc:K1PH44]	NA	NA
TCONS_00027788	1731	A	G	3_prime_UTR_variant	EKC28875	Membrane-associated progesterone receptor component 2 [Source:UniProtKB/TrEMBL;Acc:K1QJ10]	FBpp0290813	membrane steroid binding protein
TCONS_00027788	1772	A	G	3_prime_UTR_variant	EKC28875	Membrane-associated progesterone receptor component 2 [Source:UniProtKB/TrEMBL;Acc:K1QJ10]	FBpp0290813	membrane steroid binding protein
TCONS_00027799	381	T	C	missense_variant	EKC38326	Muscle M-line assembly protein unc-89 [Source:UniProtKB/TrEMBL;Acc:K1RUG0]	NA	NA
TCONS_00027799	402	C	T	missense_variant	EKC38326	Muscle M-line assembly protein unc-89 [Source:UniProtKB/TrEMBL;Acc:K1RUG0]	NA	NA
TCONS_00027814	610	G	A	synonymous_variant	EKC38827	Cytochrome P450 2U1 [Source:UniProtKB/TrEMBL;Acc:K1QPG4]	FBpp0082159	Cyp304a1
TCONS_00027827	499	C	T	synonymous_variant	EKC18333	Replication factor C subunit 3 [Source:UniProtKB/TrEMBL;Acc:K1PA54]	FBpp0079812	Replication factor C 38kD subunit
TCONS_00027854	181	C	T	5_prime_UTR_variant	EKC31398	GTP-binding protein RAD [Source:UniProtKB/TrEMBL;Acc:K1QBR4]	FBpp0309332	Rad, Gem/Kir family member 2
TCONS_00027854	210	G	A	5_prime_UTR_variant	EKC31398	GTP-binding protein RAD [Source:UniProtKB/TrEMBL;Acc:K1QBR4]	FBpp0309332	Rad, Gem/Kir family member 2
TCONS_00027934	1379	T	C	missense_variant	EKC26534	B-cell receptor-associated protein 31 [Source:UniProtKB/TrEMBL;Acc:K1Q5J2]	FBpp0293337	NA
TCONS_00027963	1309	A	C	3_prime_UTR_variant	EKC27953	Maelstrom-like protein [Source:UniProtKB/TrEMBL;Acc:K1Q207]	NA	NA
TCONS_00027992	792	T	C	3_prime_UTR_variant	EKC41410	Synaptobrevin [Source:UniProtKB/TrEMBL;Acc:K1RIJ1]	FBpp0303879	neuronal Synaptobrevin
TCONS_00028042	3974	A	G	5_prime_UTR_variant	EKC27272	Pre-mRNA-processing factor 40-like protein A [Source:UniProtKB/TrEMBL;Acc:K1PSN0]	FBpp0077333	pre-mRNA processing factor 40
TCONS_00028047	2397	A	G	missense_variant	EKC30468	Phosphorylase [Source:UniProtKB/TrEMBL;Acc:K1Q948]	FBpp0099923	Glycogen phosphorylase
TCONS_00028081	614	A	G	synonymous_variant	EKC34731	Far upstream element-binding protein 3 [Source:UniProtKB/TrEMBL;Acc:K1RKC1]	NA	NA
TCONS_00028081	1943	A	G	3_prime_UTR_variant	EKC34731	Far upstream element-binding protein 3 [Source:UniProtKB/TrEMBL;Acc:K1RKC1]	NA	NA
TCONS_00028096	719	G	T	synonymous_variant	EKC39969	Ubiquitin-conjugating enzyme E2 Q2 [Source:UniProtKB/TrEMBL;Acc:K1R8K3]	FBpp0075392	NA
TCONS_00028096	2645	A	G	3_prime_UTR_variant	EKC39969	Ubiquitin-conjugating enzyme E2 Q2 [Source:UniProtKB/TrEMBL;Acc:K1R8K3]	FBpp0075392	NA
TCONS_00028096	2646	C	G	3_prime_UTR_variant	EKC39969	Ubiquitin-conjugating enzyme E2 Q2 [Source:UniProtKB/TrEMBL;Acc:K1R8K3]	FBpp0075392	NA
TCONS_00028097	1548	C	T	3_prime_UTR_variant	EKC22034	Low density lipoprotein receptor adapter protein 1-A [Source:UniProtKB/TrEMBL;Acc:K1PT51]	FBpp0079420	numb
TCONS_00028201	1419	C	G	3_prime_UTR_variant	EKC23830	Sepiapterin reductase [Source:UniProtKB/TrEMBL;Acc:K1Q4M0]	FBpp0071184	Sepiapterin reductase
TCONS_00028201	2327	G	A	3_prime_UTR_variant	EKC23830	Sepiapterin reductase [Source:UniProtKB/TrEMBL;Acc:K1Q4M0]	FBpp0071184	Sepiapterin reductase
TCONS_00028201	2346	G	C	3_prime_UTR_variant	EKC23830	Sepiapterin reductase [Source:UniProtKB/TrEMBL;Acc:K1Q4M0]	FBpp0071184	Sepiapterin reductase
TCONS_00028209	4164	A	T	3_prime_UTR_variant	EKC19091	Parathyroid hormone/parathyroid hormone-related peptide receptor [Source:UniProtKB/TrEMBL;Acc:K1QCA3]	FBpp0086614	Diuretic hormone 44 receptor 1
TCONS_00028249	2503	T	A	missense_variant	EKC19829	NK-tumor recognition protein [Source:UniProtKB/TrEMBL;Acc:K1PLV8]	NA	NA
TCONS_00028267	1485	A	G	5_prime_UTR_variant	EKC26899	No attribute	NA	NA
TCONS_00028276	34	T	C	5_prime_UTR_variant	EKC23874	Inter-alpha-trypsin inhibitor heavy chain H3 [Source:UniProtKB/TrEMBL;Acc:K1PXQ1]	NA	NA
TCONS_00028278	331	A	G	3_prime_UTR_variant	EKC35866	No attribute	NA	NA
TCONS_00028278	788	G	A	3_prime_UTR_variant	EKC35866	No attribute	NA	NA
TCONS_00028278	849	A	G	3_prime_UTR_variant	EKC35866	No attribute	NA	NA
TCONS_00028278	909	A	G	3_prime_UTR_variant	EKC35866	No attribute	NA	NA
TCONS_00028301	2148	C	G	3_prime_UTR_variant	EKC22385	No attribute	NA	NA
TCONS_00028301	2207	G	A	3_prime_UTR_variant	EKC22385	No attribute	NA	NA
TCONS_00028301	2244	T	C	3_prime_UTR_variant	EKC22385	No attribute	NA	NA
TCONS_00028313	2646	C	A	3_prime_UTR_variant	EKC36235	Lipopolysaccharide-induced tumor necrosis factor-alpha factor-like protein [Source:UniProtKB/TrEMBL;Acc:K1R4U6]	FBpp0072895	NA
TCONS_00028317	74	G	A	5_prime_UTR_variant	EKC27692	Kinesin light chain [Source:UniProtKB/TrEMBL;Acc:K1PTU0]	FBpp0303946	Kinesin light chain
TCONS_00028404	969	A	G	3_prime_UTR_variant	EKC17665	Charged multivesicular body protein 4b [Source:UniProtKB/TrEMBL;Acc:K1PMI0]	FBpp0087704	shrub
TCONS_00028425	1224	C	T	3_prime_UTR_variant	EKC36886	Cat eye syndrome critical region protein 5 [Source:UniProtKB/TrEMBL;Acc:K1RR36]	NA	NA
TCONS_00028430	1155	G	A	3_prime_UTR_variant	EKC41099	No attribute	NA	NA
TCONS_00028430	1615	G	A	3_prime_UTR_variant	EKC41099	No attribute	NA	NA
TCONS_00028452	2286	G	T	missense_variant	EKC39521	Muscle M-line assembly protein unc-89 [Source:UniProtKB/TrEMBL;Acc:K1RX54]	NA	NA
TCONS_00028455	2697	T	C	synonymous_variant	EKC35728	Nucleolar complex protein 2-like protein [Source:UniProtKB/TrEMBL;Acc:K1QPC6]	FBpp0081001	NA
TCONS_00028463	2843	A	G	synonymous_variant	EKC36302	Glycine cleavage system H protein, mitochondrial [Source:UniProtKB/TrEMBL;Acc:K1QHK3]	NA	NA
TCONS_00028484	4839	A	T	3_prime_UTR_variant	EKC27807	Glutathione gamma-glutamylcysteinyltransferase 3 [Source:UniProtKB/TrEMBL;Acc:K1PU32]	NA	NA
TCONS_00028484	4845	G	A	3_prime_UTR_variant	EKC27807	Glutathione gamma-glutamylcysteinyltransferase 3 [Source:UniProtKB/TrEMBL;Acc:K1PU32]	NA	NA
TCONS_00028513	537	C	T	synonymous_variant	EKC32441	Kazal-type serine protease inhibitor domain-containing protein 1 [Source:UniProtKB/TrEMBL;Acc:K1REB7]	FBpp0074476	kekkon 5
TCONS_00028520	1827	C	T	3_prime_UTR_variant	EKC33616	Suppressor of G2 allele of SKP1-like protein [Source:UniProtKB/TrEMBL;Acc:K1RHJ9]	FBpp0081351	suppressor-of-G2-allele-of-skp1
TCONS_00028547	493	C	A	synonymous_variant	EKC18257	Alkaline phosphatase, tissue-nonspecific isozyme [Source:UniProtKB/TrEMBL;Acc:K1P3B0]	FBpp0078050	Alkaline phosphatase 1
TCONS_00028556	771	C	T	3_prime_UTR_variant	EKC39202	ATP-dependent RNA helicase DHX8 [Source:UniProtKB/TrEMBL;Acc:K1QQG2]	FBpp0078024	Regulatory particle non-ATPase 10
TCONS_00028616	2358	C	T	3_prime_UTR_variant	EKC30852	Dihydrolipoyl dehydrogenase [Source:UniProtKB/TrEMBL;Acc:K1Q330]	FBpp0099841	Pigment-dispersing factor receptor
TCONS_00028616	2403	T	A	3_prime_UTR_variant	EKC30852	Dihydrolipoyl dehydrogenase [Source:UniProtKB/TrEMBL;Acc:K1Q330]	FBpp0099841	Pigment-dispersing factor receptor
TCONS_00028624	2352	T	A	3_prime_UTR_variant	EKC30805	RNA-binding motif, single-stranded-interacting protein 3 [Source:UniProtKB/TrEMBL;Acc:K1QPL8]	NA	NA
TCONS_00028738	3080	C	T	3_prime_UTR_variant	EKC40859	Krueppel-like factor 11 [Source:UniProtKB/TrEMBL;Acc:K1RB28]	FBpp0083950	Sp1-like factor for pairing sensitive-silencing
TCONS_00028738	4467	C	T	3_prime_UTR_variant	EKC40859	Krueppel-like factor 11 [Source:UniProtKB/TrEMBL;Acc:K1RB28]	FBpp0083950	Sp1-like factor for pairing sensitive-silencing
TCONS_00028764	1791	G	T	3_prime_UTR_variant	EKC37558	Matrix metalloproteinase-19 [Source:UniProtKB/TrEMBL;Acc:K1QVF0]	FBpp0297611	Matrix metalloproteinase 1
TCONS_00028764	1895	T	G	3_prime_UTR_variant	EKC37558	Matrix metalloproteinase-19 [Source:UniProtKB/TrEMBL;Acc:K1QVF0]	FBpp0297611	Matrix metalloproteinase 1
TCONS_00028764	1923	G	C	3_prime_UTR_variant	EKC37558	Matrix metalloproteinase-19 [Source:UniProtKB/TrEMBL;Acc:K1QVF0]	FBpp0297611	Matrix metalloproteinase 1
TCONS_00028781	2918	G	A	3_prime_UTR_variant	EKC23321	Tetraspanin-11 [Source:UniProtKB/TrEMBL;Acc:K1QP44]	FBpp0303197	Tetraspanin 96F
TCONS_00028791	2931	T	G	3_prime_UTR_variant	EKC39619	Protein YIPF5 [Source:UniProtKB/TrEMBL;Acc:K1R7P9]	FBpp0080011	Yip1 domain-containing 1
TCONS_00028792	545	G	A	missense_variant	EKC25378	No attribute	FBpp0309698	FK506-binding protein 14
TCONS_00028792	1050	A	G	3_prime_UTR_variant	EKC25378	No attribute	FBpp0309698	FK506-binding protein 14
TCONS_00028794	1831	C	T	3_prime_UTR_variant	EKC37935	Glutathione S-transferase omega-1 [Source:UniProtKB/TrEMBL;Acc:K1R9R1]	FBpp0076377	Glutathione S transferase O2
TCONS_00028794	2301	G	A	3_prime_UTR_variant	EKC37935	Glutathione S-transferase omega-1 [Source:UniProtKB/TrEMBL;Acc:K1R9R1]	FBpp0076377	Glutathione S transferase O2
TCONS_00028805	2128	C	T	3_prime_UTR_variant	EKC22085	Coiled-coil domain-containing protein 34 [Source:UniProtKB/TrEMBL;Acc:K1PZW2]	NA	NA
TCONS_00028810	2033	C	T	3_prime_UTR_variant	EKC43103	Putative small nuclear ribonucleoprotein Sm D2 [Source:UniProtKB/TrEMBL;Acc:K1RBI9]	FBpp0081234	Small ribonucleoprotein particle protein SmD2
TCONS_00028826	1703	A	G	3_prime_UTR_variant	EKC30672	Adenine phosphoribosyltransferase [Source:UniProtKB/TrEMBL;Acc:K1Q2P9]	FBpp0312098	Adenine phosphoribosyltransferase
TCONS_00028826	2043	C	T	3_prime_UTR_variant	EKC30672	Adenine phosphoribosyltransferase [Source:UniProtKB/TrEMBL;Acc:K1Q2P9]	FBpp0312098	Adenine phosphoribosyltransferase
TCONS_00028829	2874	C	T	3_prime_UTR_variant	EKC30138	Transportin-1 [Source:UniProtKB/TrEMBL;Acc:K1Q880]	FBpp0076709	Transportin
TCONS_00028834	2005	T	A	3_prime_UTR_variant	EKC40376	Isocitrate dehydrogenase [NADP] [Source:UniProtKB/TrEMBL;Acc:K1RZE2]	FBpp0113040	Isocitrate dehydrogenase
TCONS_00028875	4603	A	T	3_prime_UTR_variant	EKC40095	N-acetyltransferase 10 [Source:UniProtKB/TrEMBL;Acc:K1RFK2]	FBpp0071217	lethal (1) G0020
TCONS_00028875	4657	C	T	3_prime_UTR_variant	EKC40095	N-acetyltransferase 10 [Source:UniProtKB/TrEMBL;Acc:K1RFK2]	FBpp0071217	lethal (1) G0020
TCONS_00028875	4695	C	T	3_prime_UTR_variant	EKC40095	N-acetyltransferase 10 [Source:UniProtKB/TrEMBL;Acc:K1RFK2]	FBpp0071217	lethal (1) G0020
TCONS_00028875	4708	T	A	3_prime_UTR_variant	EKC40095	N-acetyltransferase 10 [Source:UniProtKB/TrEMBL;Acc:K1RFK2]	FBpp0071217	lethal (1) G0020
TCONS_00028893	3673	C	G	3_prime_UTR_variant	EKC18458	Integrin alpha-8 [Source:UniProtKB/TrEMBL;Acc:K1PAJ8]	FBpp0290566	inflated
TCONS_00028923	2894	A	G	3_prime_UTR_variant	EKC41577	Cytochrome P450 2J6 [Source:UniProtKB/TrEMBL;Acc:K1QXI3]	FBpp0074381	Cytochrome P450-18a1
TCONS_00028923	2987	G	T	3_prime_UTR_variant	EKC41577	Cytochrome P450 2J6 [Source:UniProtKB/TrEMBL;Acc:K1QXI3]	FBpp0074381	Cytochrome P450-18a1
TCONS_00028923	3043	T	A	3_prime_UTR_variant	EKC41577	Cytochrome P450 2J6 [Source:UniProtKB/TrEMBL;Acc:K1QXI3]	FBpp0074381	Cytochrome P450-18a1
TCONS_00028923	3114	T	C	3_prime_UTR_variant	EKC41577	Cytochrome P450 2J6 [Source:UniProtKB/TrEMBL;Acc:K1QXI3]	FBpp0074381	Cytochrome P450-18a1
TCONS_00028956	2131	T	G	5_prime_UTR_variant	EKC30500	Aldehyde dehydrogenase, mitochondrial [Source:UniProtKB/TrEMBL;Acc:K1QNT7]	FBpp0304847	Aldehyde dehydrogenase
TCONS_00028956	2296	G	A	5_prime_UTR_variant	EKC30500	Aldehyde dehydrogenase, mitochondrial [Source:UniProtKB/TrEMBL;Acc:K1QNT7]	FBpp0304847	Aldehyde dehydrogenase
TCONS_00028956	2397	G	T	missense_variant	EKC30500	Aldehyde dehydrogenase, mitochondrial [Source:UniProtKB/TrEMBL;Acc:K1QNT7]	FBpp0304847	Aldehyde dehydrogenase
TCONS_00028956	2524	A	G	synonymous_variant	EKC30500	Aldehyde dehydrogenase, mitochondrial [Source:UniProtKB/TrEMBL;Acc:K1QNT7]	FBpp0304847	Aldehyde dehydrogenase
TCONS_00028956	2593	T	C	synonymous_variant	EKC30500	Aldehyde dehydrogenase, mitochondrial [Source:UniProtKB/TrEMBL;Acc:K1QNT7]	FBpp0304847	Aldehyde dehydrogenase
TCONS_00028956	2732	C	T	missense_variant	EKC30500	Aldehyde dehydrogenase, mitochondrial [Source:UniProtKB/TrEMBL;Acc:K1QNT7]	FBpp0304847	Aldehyde dehydrogenase
TCONS_00028990	1729	G	T	3_prime_UTR_variant	EKC40819	No attribute	NA	NA
TCONS_00028995	1726	G	A	3_prime_UTR_variant	EKC25090	Tetraspanin-7 [Source:UniProtKB/TrEMBL;Acc:K1Q8A5]	FBpp0087248	Tetraspanin 47F
TCONS_00028995	1760	A	G	3_prime_UTR_variant	EKC25090	Tetraspanin-7 [Source:UniProtKB/TrEMBL;Acc:K1Q8A5]	FBpp0087248	Tetraspanin 47F
TCONS_00028998	296	T	C	synonymous_variant	EKC38551	Tyramine beta-hydroxylase [Source:UniProtKB/TrEMBL;Acc:K1RV04]	FBpp0305776	NA
TCONS_00028998	1110	A	G	missense_variant	EKC38551	Tyramine beta-hydroxylase [Source:UniProtKB/TrEMBL;Acc:K1RV04]	FBpp0305776	NA
TCONS_00029011	2553	T	G	3_prime_UTR_variant	EKC18078	Kelch domain-containing protein 4 [Source:UniProtKB/TrEMBL;Acc:K1P9L6]	FBpp0075697	NA
TCONS_00029011	2669	A	T	3_prime_UTR_variant	EKC18078	Kelch domain-containing protein 4 [Source:UniProtKB/TrEMBL;Acc:K1P9L6]	FBpp0075697	NA
TCONS_00029038	3502	C	T	3_prime_UTR_variant	EKC18045	Bifunctional protein NCOAT [Source:UniProtKB/TrEMBL;Acc:K1PNI1]	FBpp0083452	O-GlcNAcase
TCONS_00029052	3657	C	A	5_prime_UTR_variant	EKC33683	Receptor expression-enhancing protein 5 [Source:UniProtKB/TrEMBL;Acc:K1QIT0]	FBpp0086654	Receptor expression enhancing protein B
TCONS_00029059	125	C	T	3_prime_UTR_variant	EKC20633	Vacuolar protein sorting-associated protein 45 [Source:UniProtKB/TrEMBL;Acc:K1PGB5]	FBpp0302752	Ras opposite
TCONS_00029059	3796	C	T	synonymous_variant	EKC20633	Vacuolar protein sorting-associated protein 45 [Source:UniProtKB/TrEMBL;Acc:K1PGB5]	FBpp0302752	Ras opposite
TCONS_00029086	2102	C	A	3_prime_UTR_variant	EKC41998	EF-hand domain-containing family member A2 [Source:UniProtKB/TrEMBL;Acc:K1R8A2]	FBpp0083224	Mitochondrial calcium uptake 3
TCONS_00029113	2532	A	T	3_prime_UTR_variant	EKC31081	Malic enzyme [Source:UniProtKB/TrEMBL;Acc:K1RAP8]	FBpp0290921	Malic enzyme b
TCONS_00029113	2630	G	T	3_prime_UTR_variant	EKC31081	Malic enzyme [Source:UniProtKB/TrEMBL;Acc:K1RAP8]	FBpp0290921	Malic enzyme b
TCONS_00029113	2763	A	T	3_prime_UTR_variant	EKC31081	Malic enzyme [Source:UniProtKB/TrEMBL;Acc:K1RAP8]	FBpp0290921	Malic enzyme b
TCONS_00029117	2572	T	C	3_prime_UTR_variant	EKC40134	Mitochondrial folate transporter/carrier [Source:UniProtKB/TrEMBL;Acc:K1R935]	FBpp0291674	NA
TCONS_00029119	2836	G	A	3_prime_UTR_variant	EKC37431	MAP/microtubule affinity-regulating kinase 3 [Source:UniProtKB/TrEMBL;Acc:K1RSF1]	FBpp0290720	par-1
TCONS_00029119	2999	G	C	3_prime_UTR_variant	EKC37431	MAP/microtubule affinity-regulating kinase 3 [Source:UniProtKB/TrEMBL;Acc:K1RSF1]	FBpp0290720	par-1
TCONS_00029119	5776	A	G	3_prime_UTR_variant	EKC37431	MAP/microtubule affinity-regulating kinase 3 [Source:UniProtKB/TrEMBL;Acc:K1RSF1]	FBpp0290720	par-1
TCONS_00029119	5941	A	G	3_prime_UTR_variant	EKC37431	MAP/microtubule affinity-regulating kinase 3 [Source:UniProtKB/TrEMBL;Acc:K1RSF1]	FBpp0290720	par-1
TCONS_00029122	1427	A	G	synonymous_variant	EKC42084	Rhodopsin, GQ-coupled [Source:UniProtKB/TrEMBL;Acc:K1REE0]	FBpp0292164	moody
TCONS_00029139	4456	T	C	3_prime_UTR_variant	EKC31708	TATA element modulatory factor [Source:UniProtKB/TrEMBL;Acc:K1QCK9]	FBpp0070954	NA
TCONS_00029139	4574	C	A	3_prime_UTR_variant	EKC31708	TATA element modulatory factor [Source:UniProtKB/TrEMBL;Acc:K1QCK9]	FBpp0070954	NA
TCONS_00029139	4717	A	G	3_prime_UTR_variant	EKC31708	TATA element modulatory factor [Source:UniProtKB/TrEMBL;Acc:K1QCK9]	FBpp0070954	NA
TCONS_00029139	5414	C	T	3_prime_UTR_variant	EKC31708	TATA element modulatory factor [Source:UniProtKB/TrEMBL;Acc:K1QCK9]	FBpp0070954	NA
TCONS_00029139	5619	G	A	3_prime_UTR_variant	EKC31708	TATA element modulatory factor [Source:UniProtKB/TrEMBL;Acc:K1QCK9]	FBpp0070954	NA
TCONS_00029173	604	C	T	synonymous_variant	EKC35385	Glutaminyl-tRNA synthetase [Source:UniProtKB/TrEMBL;Acc:K1R2L7]	FBpp0084240	Glutaminyl-tRNA synthetase
TCONS_00029173	1369	G	A	synonymous_variant	EKC35385	Glutaminyl-tRNA synthetase [Source:UniProtKB/TrEMBL;Acc:K1R2L7]	FBpp0084240	Glutaminyl-tRNA synthetase
TCONS_00029173	3163	A	G	3_prime_UTR_variant	EKC35385	Glutaminyl-tRNA synthetase [Source:UniProtKB/TrEMBL;Acc:K1R2L7]	FBpp0084240	Glutaminyl-tRNA synthetase
TCONS_00029173	3666	G	T	3_prime_UTR_variant	EKC35385	Glutaminyl-tRNA synthetase [Source:UniProtKB/TrEMBL;Acc:K1R2L7]	FBpp0084240	Glutaminyl-tRNA synthetase
TCONS_00029173	3677	G	C	3_prime_UTR_variant	EKC35385	Glutaminyl-tRNA synthetase [Source:UniProtKB/TrEMBL;Acc:K1R2L7]	FBpp0084240	Glutaminyl-tRNA synthetase
TCONS_00029196	1883	A	T	3_prime_UTR_variant	EKC39555	Minor histocompatibility antigen H13 [Source:UniProtKB/TrEMBL;Acc:K1RE30]	FBpp0077740	Signal peptide peptidase
TCONS_00029204	2284	C	G	missense_variant	EKC40701	Deleted in malignant brain tumors 1 protein [Source:UniProtKB/TrEMBL;Acc:K1S0A7]	FBpp0070594	NA
TCONS_00029204	3677	G	A	3_prime_UTR_variant	EKC40701	Deleted in malignant brain tumors 1 protein [Source:UniProtKB/TrEMBL;Acc:K1S0A7]	FBpp0070594	NA
TCONS_00029210	1194	G	T	5_prime_UTR_variant	EKC35265	Mitochondrial 18 kDa protein [Source:UniProtKB/TrEMBL;Acc:K1R2A7]	NA	NA
TCONS_00029210	1874	C	T	3_prime_UTR_variant	EKC35265	Mitochondrial 18 kDa protein [Source:UniProtKB/TrEMBL;Acc:K1R2A7]	NA	NA
TCONS_00029210	3915	T	C	3_prime_UTR_variant	EKC35265	Mitochondrial 18 kDa protein [Source:UniProtKB/TrEMBL;Acc:K1R2A7]	NA	NA
TCONS_00029230	1155	A	G	synonymous_variant	EKC39529	NAD-dependent alcohol dehydrogenase [Source:UniProtKB/TrEMBL;Acc:K1R7H3]	FBpp0307870	Death resistor Adh domain containing target
TCONS_00029237	4950	G	C	3_prime_UTR_variant	EKC41429	Nck-associated protein 1 [Source:UniProtKB/TrEMBL;Acc:K1RCN5]	FBpp0078162	HEM-protein
TCONS_00029245	1612	T	C	synonymous_variant	EKC38980	Large neutral amino acids transporter small subunit 2 [Source:UniProtKB/TrEMBL;Acc:K1RCM5]	FBpp0085146	NA
TCONS_00029245	1652	C	T	3_prime_UTR_variant	EKC38980	Large neutral amino acids transporter small subunit 2 [Source:UniProtKB/TrEMBL;Acc:K1RCM5]	FBpp0085146	NA
TCONS_00029245	2826	A	G	3_prime_UTR_variant	EKC38980	Large neutral amino acids transporter small subunit 2 [Source:UniProtKB/TrEMBL;Acc:K1RCM5]	FBpp0085146	NA
TCONS_00029245	3162	C	T	3_prime_UTR_variant	EKC38980	Large neutral amino acids transporter small subunit 2 [Source:UniProtKB/TrEMBL;Acc:K1RCM5]	FBpp0085146	NA
TCONS_00029258	1908	G	A	3_prime_UTR_variant	EKC33592	No attribute	NA	NA
TCONS_00029266	767	T	C	3_prime_UTR_variant	EKC26112	Cytoplasmic dynein 1 intermediate chain 2 [Source:UniProtKB/TrEMBL;Acc:K1PPM3]	FBpp0301958	Sperm-specific dynein intermediate chain 1
TCONS_00029275	1824	C	T	3_prime_UTR_variant	EKC21925	No attribute	FBpp0306150	NA
TCONS_00029275	1904	A	G	3_prime_UTR_variant	EKC21925	No attribute	FBpp0306150	NA
TCONS_00029275	2109	T	C	3_prime_UTR_variant	EKC21925	No attribute	FBpp0306150	NA
TCONS_00029275	2467	G	A	3_prime_UTR_variant	EKC21925	No attribute	FBpp0306150	NA
TCONS_00029292	3386	G	A	3_prime_UTR_variant	EKC19747	Serine/threonine-protein kinase 38-like protein [Source:UniProtKB/TrEMBL;Acc:K1P7S6]	FBpp0304464	tricornered
TCONS_00029292	3732	C	T	3_prime_UTR_variant	EKC19747	Serine/threonine-protein kinase 38-like protein [Source:UniProtKB/TrEMBL;Acc:K1P7S6]	FBpp0304464	tricornered
TCONS_00029312	3440	G	A	3_prime_UTR_variant	EKC41604	Protein phosphatase 1G [Source:UniProtKB/TrEMBL;Acc:K1RD72]	FBpp0085427	NA
TCONS_00029320	1378	G	A	3_prime_UTR_variant	EKC39300	UPF0420 protein C16orf58-like protein [Source:UniProtKB/TrEMBL;Acc:K1RDB8]	FBpp0309809	NA
TCONS_00029330	3029	G	A	3_prime_UTR_variant	EKC27898	Glutamate decarboxylase 1 [Source:UniProtKB/TrEMBL;Acc:K1Q1V1]	FBpp0073133	Glutamic acid decarboxylase 1
TCONS_00029405	2907	A	G	3_prime_UTR_variant	EKC18039	No attribute	FBpp0302898	NA
TCONS_00029405	5060	G	A	3_prime_UTR_variant	EKC18039	No attribute	FBpp0302898	NA
TCONS_00029414	5225	G	A	5_prime_UTR_variant	EKC24091	No attribute	NA	NA
TCONS_00029414	5239	A	G	5_prime_UTR_variant	EKC24091	No attribute	NA	NA
TCONS_00029428	4012	T	G	3_prime_UTR_variant	EKC29443	Solute carrier family 25 member 46 [Source:UniProtKB/TrEMBL;Acc:K1Q696]	FBpp0073939	Solute carrier family 25 member 46a
TCONS_00029428	4036	A	T	3_prime_UTR_variant	EKC29443	Solute carrier family 25 member 46 [Source:UniProtKB/TrEMBL;Acc:K1Q696]	FBpp0073939	Solute carrier family 25 member 46a
TCONS_00029436	3442	G	A	3_prime_UTR_variant	EKC36308	Cytoplasmic dynein 1 light intermediate chain 1 [Source:UniProtKB/TrEMBL;Acc:K1QRD0]	FBpp0073300	Dynein light intermediate chain
TCONS_00029436	4527	A	G	3_prime_UTR_variant	EKC36308	Cytoplasmic dynein 1 light intermediate chain 1 [Source:UniProtKB/TrEMBL;Acc:K1QRD0]	FBpp0073300	Dynein light intermediate chain
TCONS_00029460	3072	T	C	3_prime_UTR_variant	EKC34212	NSFL1 cofactor p47 [Source:UniProtKB/TrEMBL;Acc:K1QBN4]	FBpp0088069	p47
TCONS_00029463	1552	T	C	synonymous_variant	EKC23714	Ankyrin-3 [Source:UniProtKB/TrEMBL;Acc:K1PXB3]	FBpp0072423	pyrexia
TCONS_00029463	1567	G	A	synonymous_variant	EKC23714	Ankyrin-3 [Source:UniProtKB/TrEMBL;Acc:K1PXB3]	FBpp0072423	pyrexia
TCONS_00029501	1148	C	T	3_prime_UTR_variant	EKC29488	No attribute	FBpp0085373	kune-kune
TCONS_00029501	1158	A	T	3_prime_UTR_variant	EKC29488	No attribute	FBpp0085373	kune-kune
TCONS_00029501	1583	C	A	3_prime_UTR_variant	EKC29488	No attribute	FBpp0085373	kune-kune
TCONS_00029504	535	C	T	synonymous_variant	EKC27413	Developmentally-regulated GTP-binding protein 2 [Source:UniProtKB/TrEMBL;Acc:K1Q0G7]	FBpp0083213	NA
TCONS_00029513	3623	G	A	3_prime_UTR_variant	EKC24008	Cytochrome P450 3A24 [Source:UniProtKB/TrEMBL;Acc:K1PQV2]	FBpp0311646	Cyp6a14
TCONS_00029590	3732	C	T	3_prime_UTR_variant	EKC19266	No attribute	FBpp0290558	HECT and RLD domain containing protein 2
TCONS_00029590	3758	A	G	3_prime_UTR_variant	EKC19266	No attribute	FBpp0290558	HECT and RLD domain containing protein 2
TCONS_00029590	3798	A	G	3_prime_UTR_variant	EKC19266	No attribute	FBpp0290558	HECT and RLD domain containing protein 2
TCONS_00029598	2384	C	T	3_prime_UTR_variant	EKC24329	DnaJ-like protein subfamily C member 3 [Source:UniProtKB/TrEMBL;Acc:K1PZ23]	FBpp0081552	P58IPK
TCONS_00029617	1867	T	C	3_prime_UTR_variant	EKC18365	Histone-lysine N-methyltransferase PRDM9 [Source:UniProtKB/TrEMBL;Acc:K1PPH7]	FBpp0073236	NA
TCONS_00029626	2235	A	G	synonymous_variant	EKC20058	No attribute	NA	NA
TCONS_00029626	5454	C	A	5_prime_UTR_variant	EKC20058	No attribute	NA	NA
TCONS_00029626	5847	C	T	5_prime_UTR_variant	EKC20058	No attribute	NA	NA
TCONS_00029675	2726	C	A	3_prime_UTR_variant	EKC25681	Synaptojanin-2-binding protein [Source:UniProtKB/TrEMBL;Acc:K1QVU0]	FBpp0073340	discs large 1
TCONS_00029675	2735	T	A	3_prime_UTR_variant	EKC25681	Synaptojanin-2-binding protein [Source:UniProtKB/TrEMBL;Acc:K1QVU0]	FBpp0073340	discs large 1
TCONS_00029730	1316	C	T	3_prime_UTR_variant	EKC32019	Cytochrome b-c1 complex subunit 2, mitochondrial [Source:UniProtKB/TrEMBL;Acc:K1QLS3]	FBpp0303947	Ubiquinol-cytochrome c reductase core protein 2
TCONS_00029764	335	G	A	5_prime_UTR_variant	EKC18676	UPF0661 TPR repeat-containing protein C16D10.01c [Source:UniProtKB/TrEMBL;Acc:K1QAY6]	NA	NA
TCONS_00029770	81	C	T	missense_variant	EKC34054	Tyrosine-protein phosphatase 10D [Source:UniProtKB/TrEMBL;Acc:K1QSC5]	FBpp0303420	Protein tyrosine phosphatase 10D
TCONS_00029818	1028	G	A	synonymous_variant	EKC18130	N(4)-(Beta-N-acetylglucosaminyl)-L-asparaginase [Source:UniProtKB/TrEMBL;Acc:K1PNR7]	FBpp0308484	NA
TCONS_00029818	1418	G	C	3_prime_UTR_variant	EKC18130	N(4)-(Beta-N-acetylglucosaminyl)-L-asparaginase [Source:UniProtKB/TrEMBL;Acc:K1PNR7]	FBpp0308484	NA
TCONS_00029837	685	G	T	missense_variant	EKC20845	Peroxisomal N(1)-acetyl-spermine/spermidine oxidase [Source:UniProtKB/TrEMBL;Acc:K1PWU3]	FBpp0306432	NA
TCONS_00029837	987	C	T	synonymous_variant	EKC20845	Peroxisomal N(1)-acetyl-spermine/spermidine oxidase [Source:UniProtKB/TrEMBL;Acc:K1PWU3]	FBpp0306432	NA
TCONS_00029837	1026	C	T	synonymous_variant	EKC20845	Peroxisomal N(1)-acetyl-spermine/spermidine oxidase [Source:UniProtKB/TrEMBL;Acc:K1PWU3]	FBpp0306432	NA
TCONS_00029898	252	A	T	3_prime_UTR_variant	EKC39181	39S ribosomal protein L13, mitochondrial [Source:UniProtKB/TrEMBL;Acc:K1RWD8]	FBpp0088360	mitochondrial ribosomal protein L13
TCONS_00029928	1178	C	G	3_prime_UTR_variant	EKC17682	39S ribosomal protein L28, mitochondrial [Source:UniProtKB/TrEMBL;Acc:K1P1G7]	FBpp0303669	mitochondrial ribosomal protein L28
TCONS_00029969	542	C	T	synonymous_variant	EKC23857	Proteasome subunit beta type [Source:UniProtKB/TrEMBL;Acc:K1PIP8]	FBpp0075119	Proteasome Œ≤6 subunit
TCONS_00030001	1406	G	A	3_prime_UTR_variant	EKC36164	Trans-1,2-dihydrobenzene-1,2-diol dehydrogenase [Source:UniProtKB/TrEMBL;Acc:K1QYD8]	FBpp0077468	NA
TCONS_00030002	483	C	G	3_prime_UTR_variant	EKC29225	Zygote arrest protein 1 [Source:UniProtKB/TrEMBL;Acc:K1QK23]	NA	NA
TCONS_00030007	529	A	G	synonymous_variant	EKC33672	No attribute	FBpp0307460	Thioester-containing protein 2
TCONS_00030007	547	T	C	synonymous_variant	EKC33672	No attribute	FBpp0307460	Thioester-containing protein 2
TCONS_00030007	646	C	T	synonymous_variant	EKC33672	No attribute	FBpp0307460	Thioester-containing protein 2
TCONS_00030027	3750	T	C	3_prime_UTR_variant	EKC37874	Importin subunit beta-1 [Source:UniProtKB/TrEMBL;Acc:K1R2V1]	NA	NA
TCONS_00030038	252	G	A	synonymous_variant	EKC30657	Caspase-2 [Source:UniProtKB/TrEMBL;Acc:K1Q2N6]	NA	NA
TCONS_00030056	683	G	A	synonymous_variant	EKC27094	Phosphoenolpyruvate carboxykinase, cytosolic [GTP] [Source:UniProtKB/TrEMBL;Acc:K1Q760]	FBpp0085880	Phosphoenolpyruvate carboxykinase 1
TCONS_00030056	725	T	G	synonymous_variant	EKC27094	Phosphoenolpyruvate carboxykinase, cytosolic [GTP] [Source:UniProtKB/TrEMBL;Acc:K1Q760]	FBpp0085880	Phosphoenolpyruvate carboxykinase 1
TCONS_00030056	836	C	T	synonymous_variant	EKC27094	Phosphoenolpyruvate carboxykinase, cytosolic [GTP] [Source:UniProtKB/TrEMBL;Acc:K1Q760]	FBpp0085880	Phosphoenolpyruvate carboxykinase 1
TCONS_00030056	842	T	C	synonymous_variant	EKC27094	Phosphoenolpyruvate carboxykinase, cytosolic [GTP] [Source:UniProtKB/TrEMBL;Acc:K1Q760]	FBpp0085880	Phosphoenolpyruvate carboxykinase 1
TCONS_00030056	6429	A	G	5_prime_UTR_variant	EKC27094	Phosphoenolpyruvate carboxykinase, cytosolic [GTP] [Source:UniProtKB/TrEMBL;Acc:K1Q760]	FBpp0085880	Phosphoenolpyruvate carboxykinase 1
TCONS_00030080	786	G	A	synonymous_variant	EKC29851	Coiled-coil domain-containing protein 97 [Source:UniProtKB/TrEMBL;Acc:K1R767]	FBpp0079232	NA
TCONS_00030092	5780	T	G	synonymous_variant	EKC33672	No attribute	FBpp0307460	Thioester-containing protein 2
TCONS_00030092	5786	C	A	synonymous_variant	EKC33672	No attribute	FBpp0307460	Thioester-containing protein 2
TCONS_00030092	5989	A	G	missense_variant	EKC33672	No attribute	FBpp0307460	Thioester-containing protein 2
TCONS_00030092	6008	C	T	synonymous_variant	EKC33672	No attribute	FBpp0307460	Thioester-containing protein 2
TCONS_00030172	269	G	C	missense_variant	EKC22354	No attribute	NA	NA
TCONS_00030209	1420	A	G	3_prime_UTR_variant	EKC33616	Suppressor of G2 allele of SKP1-like protein [Source:UniProtKB/TrEMBL;Acc:K1RHJ9]	FBpp0070572	Hsc/Hsp70-interacting protein related
TCONS_00030220	1729	T	C	3_prime_UTR_variant	EKC19106	40S ribosomal protein S5 [Source:UniProtKB/TrEMBL;Acc:K1QCB0]	FBpp0311353	Ribosomal protein S5a
TCONS_00030233	318	T	G	3_prime_UTR_variant	EKC20656	Myosin catalytic light chain LC-1, mantle muscle [Source:UniProtKB/TrEMBL;Acc:K1QGG6]	FBpp0293503	Calmodulin
TCONS_00030233	518	A	G	3_prime_UTR_variant	EKC20656	Myosin catalytic light chain LC-1, mantle muscle [Source:UniProtKB/TrEMBL;Acc:K1QGG6]	FBpp0293503	Calmodulin
TCONS_00030233	735	C	A	3_prime_UTR_variant	EKC20656	Myosin catalytic light chain LC-1, mantle muscle [Source:UniProtKB/TrEMBL;Acc:K1QGG6]	FBpp0293503	Calmodulin
TCONS_00030233	892	A	G	3_prime_UTR_variant	EKC20656	Myosin catalytic light chain LC-1, mantle muscle [Source:UniProtKB/TrEMBL;Acc:K1QGG6]	FBpp0293503	Calmodulin
TCONS_00030267	1044	C	G	3_prime_UTR_variant	EKC30127	Histidine triad nucleotide-binding protein 1 [Source:UniProtKB/TrEMBL;Acc:K1Q107]	FBpp0307127	histidine triad nucleotide binding protein 1
TCONS_00030290	552	T	G	5_prime_UTR_variant	EKC33304	Putative ATP-dependent RNA helicase DDX20 [Source:UniProtKB/TrEMBL;Acc:K1QQ49]	NA	NA
TCONS_00030290	612	A	G	5_prime_UTR_variant	EKC33304	Putative ATP-dependent RNA helicase DDX20 [Source:UniProtKB/TrEMBL;Acc:K1QQ49]	NA	NA
TCONS_00030311	533	C	T	synonymous_variant	EKC26286	Neuronal acetylcholine receptor subunit alpha-9-I [Source:UniProtKB/TrEMBL;Acc:K1QXJ6]	FBpp0079505	nicotinic Acetylcholine Receptor Œ±6
TCONS_00030311	540	A	C	synonymous_variant	EKC26286	Neuronal acetylcholine receptor subunit alpha-9-I [Source:UniProtKB/TrEMBL;Acc:K1QXJ6]	FBpp0079505	nicotinic Acetylcholine Receptor Œ±6
TCONS_00030352	281	C	T	missense_variant	EKC34200	Tenascin [Source:UniProtKB/TrEMBL;Acc:K1QZD6]	FBpp0291738	NA
TCONS_00030368	732	G	A	synonymous_variant	EKC40559	RNA-binding protein with serine-rich domain 1 [Source:UniProtKB/TrEMBL;Acc:K1RAE4]	FBpp0081544	RNA-binding protein S1
TCONS_00030373	1570	C	T	3_prime_UTR_variant	EKC42684	AP-2 complex subunit sigma [Source:UniProtKB/TrEMBL;Acc:K1RG10]	FBpp0083502	Adaptor Protein complex 2, œÉ subunit
TCONS_00030382	329	T	G	5_prime_UTR_variant	EKC20656	Myosin catalytic light chain LC-1, mantle muscle [Source:UniProtKB/TrEMBL;Acc:K1QGG6]	FBpp0310544	Myosin alkali light chain 1
TCONS_00030393	1334	C	A	missense_variant	EKC25979	Kielin/chordin-like protein [Source:UniProtKB/TrEMBL;Acc:K1Q3L1]	NA	NA
TCONS_00030393	1391	T	A	missense_variant	EKC25979	Kielin/chordin-like protein [Source:UniProtKB/TrEMBL;Acc:K1Q3L1]	NA	NA
TCONS_00030470	5774	G	A	missense_variant	EKC30516	Chloride intracellular channel exc-4 [Source:UniProtKB/TrEMBL;Acc:K1R973]	FBpp0311923	Chloride intracellular channel
TCONS_00030478	114	C	T	missense_variant	EKC22020	t-SNARE domain-containing protein 1 [Source:UniProtKB/TrEMBL;Acc:K1PZN2]	NA	NA
TCONS_00030478	224	C	A	synonymous_variant	EKC22020	t-SNARE domain-containing protein 1 [Source:UniProtKB/TrEMBL;Acc:K1PZN2]	NA	NA
TCONS_00030478	880	C	G	missense_variant	EKC22020	t-SNARE domain-containing protein 1 [Source:UniProtKB/TrEMBL;Acc:K1PZN2]	NA	NA
TCONS_00030502	2783	A	G	5_prime_UTR_premature_start_codon_gain_variant	EKC41012	cAMP-specific 3',5'-cyclic phosphodiesterase 4D [Source:UniProtKB/TrEMBL;Acc:K1QVW6]	NA	NA
TCONS_00030502	2991	A	G	5_prime_UTR_variant	EKC41012	cAMP-specific 3',5'-cyclic phosphodiesterase 4D [Source:UniProtKB/TrEMBL;Acc:K1QVW6]	NA	NA
TCONS_00030503	3395	T	G	5_prime_UTR_variant	EKC42006	Glutamate receptor, ionotropic kainate 3 [Source:UniProtKB/TrEMBL;Acc:K1S3L1]	FBpp0083391	Kainate-type ionotropic glutamate receptor subunit 1D
TCONS_00030518	836	T	A	synonymous_variant	EKC20978	No attribute	FBpp0113001	NA
TCONS_00030518	1364	G	A	synonymous_variant	EKC20978	No attribute	FBpp0113001	NA
TCONS_00030518	1415	C	T	synonymous_variant	EKC20978	No attribute	FBpp0113001	NA
TCONS_00030518	1688	C	T	synonymous_variant	EKC20978	No attribute	FBpp0113001	NA
TCONS_00030593	5580	A	T	5_prime_UTR_premature_start_codon_gain_variant	EKC30837	Serine/threonine-protein kinase SRPK1 [Source:UniProtKB/TrEMBL;Acc:K1Q317]	FBpp0086516	SR Protein Kinase
TCONS_00030593	5616	T	C	missense_variant	EKC30837	Serine/threonine-protein kinase SRPK1 [Source:UniProtKB/TrEMBL;Acc:K1Q317]	FBpp0086516	SR Protein Kinase
TCONS_00030631	4102	G	T	3_prime_UTR_variant	EKC39309	Inhibitor of growth protein 5 [Source:UniProtKB/TrEMBL;Acc:K1R6X7]	FBpp0080103	Inhibitor of growth family member 5
TCONS_00030631	4561	G	A	3_prime_UTR_variant	EKC39309	Inhibitor of growth protein 5 [Source:UniProtKB/TrEMBL;Acc:K1R6X7]	FBpp0080103	Inhibitor of growth family member 5
TCONS_00030668	188	A	G	3_prime_UTR_variant	EKC33055	Alkyldihydroxyacetonephosphate synthase, peroxisomal [Source:UniProtKB/TrEMBL;Acc:K1QVW3]	FBpp0292772	Alkyldihydroxyacetonephosphate synthase
TRINITY_DN179263_c0_g1_i1	402	C	A	synonymous_variant	EKC40798	Chromosome transmission fidelity protein 8-like protein [Source:UniProtKB/TrEMBL;Acc:K1R4V7]	FBpp0290169	NA
TRINITY_DN181380_c0_g1_i2	713	A	G	missense_variant	EKC36698	Elongation factor G, mitochondrial [Source:UniProtKB/TrEMBL;Acc:K1QST9]	FBpp0079041	mitochondrial translation elongation factor G 1
TRINITY_DN182906_c0_g1_i1	414	G	C	missense_variant	EKC42138	No attribute	NA	NA
TRINITY_DN183274_c2_g1_i5	1044	C	T	missense_variant	EKC18470	No attribute	NA	NA
TRINITY_DN183274_c2_g5_i2	692	C	T	missense_variant	EKC18470	No attribute	NA	NA
TRINITY_DN183437_c6_g2_i2	12	G	A	5_prime_UTR_variant	EKC23353	Dolichyl-diphosphooligosaccharide--protein glycosyltransferase subunit DAD1 [Source:UniProtKB/TrEMBL;Acc:K1PNV6]	FBpp0079324	Defender against apoptotic cell death 1
TRINITY_DN184185_c8_g3_i1	973	G	C	3_prime_UTR_variant	EKC31617	Ropporin-1-like protein [Source:UniProtKB/TrEMBL;Acc:K1Q4X4]	NA	NA
TRINITY_DN184321_c7_g2_i2	351	C	T	synonymous_variant	EKC20992	Ras-related and estrogen-regulated growth inhibitor-like protein [Source:UniProtKB/TrEMBL;Acc:K1PB09]	FBpp0076651	NA
TRINITY_DN185285_c6_g1_i6	140	G	A	3_prime_UTR_variant	EKC26062	Actin-related protein 2/3 complex subunit 4 [Source:UniProtKB/TrEMBL;Acc:K1PPK1]	FBpp0078831	Actin-related protein 2/3 complex, subunit 4
TRINITY_DN186016_c12_g1_i1	429	G	A	missense_variant	EKC35322	Myosin light chain kinase, smooth muscle [Source:UniProtKB/TrEMBL;Acc:K1QEI3]	FBpp0303020	roundabout 2
TRINITY_DN186668_c7_g2_i1	1110	G	A	3_prime_UTR_variant	EKC25074	Charged multivesicular body protein 3 [Source:UniProtKB/TrEMBL;Acc:K1Q183]	FBpp0078598	Vacuolar protein sorting 24
TRINITY_DN188936_c7_g1_i4	983	A	G	5_prime_UTR_variant	EKC18944	Acyl-coenzyme A thioesterase 13 [Source:UniProtKB/TrEMBL;Acc:K1PJ43]	FBpp0072807	NA
TRINITY_DN189723_c2_g3_i3	133	C	A	synonymous_variant	EKC40454	Transmembrane protein 93 [Source:UniProtKB/TrEMBL;Acc:K1R9X2]	FBpp0084172	ER membrane protein complex subunit 6
TRINITY_DN190484_c4_g1_i1	428	A	G	synonymous_variant	EKC41689	Amidophosphoribosyltransferase [Source:UniProtKB/TrEMBL;Acc:K1RDC9]	FBpp0293248	Phosphoribosylamidotransferase
TRINITY_DN190484_c4_g1_i1	500	A	G	synonymous_variant	EKC41689	Amidophosphoribosyltransferase [Source:UniProtKB/TrEMBL;Acc:K1RDC9]	FBpp0293248	Phosphoribosylamidotransferase
TRINITY_DN190484_c4_g1_i1	533	C	T	synonymous_variant	EKC41689	Amidophosphoribosyltransferase [Source:UniProtKB/TrEMBL;Acc:K1RDC9]	FBpp0293248	Phosphoribosylamidotransferase
TRINITY_DN194900_c8_g2_i1	877	G	A	3_prime_UTR_variant	EKC20942	FERM domain-containing protein 3 [Source:UniProtKB/TrEMBL;Acc:K1PAW2]	NA	NA
TRINITY_DN195848_c6_g1_i4	327	C	T	missense_variant	EKC27864	Serpin B8 [Source:UniProtKB/TrEMBL;Acc:K1Q946]	FBpp0099762	Serpin 43Ab
TRINITY_DN195848_c6_g1_i4	381	C	A	missense_variant	EKC27864	Serpin B8 [Source:UniProtKB/TrEMBL;Acc:K1Q946]	FBpp0099762	Serpin 43Ab
TRINITY_DN197781_c2_g4_i10	125	C	T	missense_variant	EKC40022	Transposable element Tcb2 transposase [Source:UniProtKB/TrEMBL;Acc:K1QTA7]	NA	NA
TRINITY_DN197781_c2_g4_i10	184	G	T	missense_variant	EKC40022	Transposable element Tcb2 transposase [Source:UniProtKB/TrEMBL;Acc:K1QTA7]	NA	NA
TRINITY_DN198236_c9_g2_i2	783	T	G	synonymous_variant	EKC25843	Renin receptor [Source:UniProtKB/TrEMBL;Acc:K1PVS6]	FBpp0081458	ATPase H+ transporting accessory protein 2
TRINITY_DN199977_c4_g2_i1	579	T	A	synonymous_variant	EKC23564	No attribute	FBpp0086488	NA
TRINITY_DN200360_c1_g3_i2	536	G	A	missense_variant	EKC20192	Sulfotransferase 1C4 [Source:UniProtKB/TrEMBL;Acc:K1P8Y3]	FBpp0081454	Sulfotransferase 2
TRINITY_DN200360_c1_g3_i2	543	A	T	missense_variant	EKC20192	Sulfotransferase 1C4 [Source:UniProtKB/TrEMBL;Acc:K1P8Y3]	FBpp0081454	Sulfotransferase 2
TRINITY_DN200801_c10_g1_i3	699	C	T	3_prime_UTR_variant	EKC42395	Synapse-associated protein 1 [Source:UniProtKB/TrEMBL;Acc:K1RLC3]	NA	NA
TRINITY_DN200895_c3_g5_i1	399	C	T	synonymous_variant	EKC31188	Serine/threonine-protein phosphatase [Source:UniProtKB/TrEMBL;Acc:K1QB83]	FBpp0071382	flapwing
TRINITY_DN201911_c5_g1_i1	51	C	A	5_prime_UTR_variant	EKC37711	No attribute	FBpp0086855	fates-shifted
TRINITY_DN201911_c5_g1_i1	751	G	A	synonymous_variant	EKC37711	No attribute	FBpp0086855	fates-shifted
TRINITY_DN201911_c5_g1_i1	847	G	A	synonymous_variant	EKC37711	No attribute	FBpp0086855	fates-shifted
TRINITY_DN205396_c3_g4_i1	799	G	A	synonymous_variant	EKC22225	Nucleotide exchange factor SIL1 [Source:UniProtKB/TrEMBL;Acc:K1Q074]	FBpp0084244	Sil1 nucleotide exchange factor
TRINITY_DN205416_c10_g4_i2	804	G	A	synonymous_variant	EKC28355	Golgi phosphoprotein 3 [Source:UniProtKB/TrEMBL;Acc:K1QHN9]	FBpp0100141	sauron
TRINITY_DN205960_c5_g1_i1	732	G	A	synonymous_variant	EKC42336	2-oxoisovalerate dehydrogenase subunit alpha, mitochondrial [Source:UniProtKB/TrEMBL;Acc:K1S4J4]	FBpp0081545	NA
TRINITY_DN207683_c6_g1_i4	453	C	A	synonymous_variant	EKC38940	Allene oxide synthase-lipoxygenase protein [Source:UniProtKB/TrEMBL;Acc:K1RCI8]	NA	NA
TRINITY_DN207689_c7_g1_i1	149	G	A	missense_variant	EKC42542	Ectonucleotide pyrophosphatase/phosphodiesterase family member 6 [Source:UniProtKB/TrEMBL;Acc:K1QZQ2]	NA	NA
TRINITY_DN207956_c0_g1_i3	676	C	T	missense_variant	EKC42625	Myelin expression factor 2 [Source:UniProtKB/TrEMBL;Acc:K1RM25]	FBpp0293226	rumpelstiltskin
TRINITY_DN208396_c10_g2_i2	387	C	T	synonymous_variant	EKC25683	Peroxiredoxin-5, mitochondrial [Source:UniProtKB/TrEMBL;Acc:K1PVC4]	FBpp0100080	Peroxiredoxin 5
TRINITY_DN208783_c1_g4_i6	459	T	A	3_prime_UTR_variant	EKC21910	Ecdysone-induced protein 75B, isoforms C/D [Source:UniProtKB/TrEMBL;Acc:K1PZB8]	FBpp0074915	Ecdysone-induced protein 75B
TRINITY_DN210180_c2_g1_i3	747	A	T	missense_variant	EKC28564	Ubiquitin-conjugating enzyme E2 G2 [Source:UniProtKB/TrEMBL;Acc:K1QBR6]	FBpp0301732	lesswright
TRINITY_DN210180_c2_g1_i3	828	G	A	synonymous_variant	EKC28564	Ubiquitin-conjugating enzyme E2 G2 [Source:UniProtKB/TrEMBL;Acc:K1QBR6]	FBpp0301732	lesswright
TRINITY_DN210897_c1_g1_i4	517	T	A	3_prime_UTR_variant	EKC42750	Histone deacetylase [Source:UniProtKB/TrEMBL;Acc:K1RMC0]	FBpp0073173	Histone deacetylase 1
TRINITY_DN210983_c4_g1_i4	705	T	C	missense_variant	EKC39887	RRP15-like protein [Source:UniProtKB/TrEMBL;Acc:K1QSM8]	FBpp0082462	NA
TRINITY_DN212160_c0_g2_i2	1067	T	C	synonymous_variant	EKC38455	Neuromedin-U receptor 1 [Source:UniProtKB/TrEMBL;Acc:K1RB52]	NA	NA
TRINITY_DN212801_c11_g3_i1	1819	A	T	3_prime_UTR_variant	EKC18358	Dual specificity protein phosphatase 14 [Source:UniProtKB/TrEMBL;Acc:K1PA90]	FBpp0292332	NA
TRINITY_DN212801_c11_g3_i1	1844	C	T	3_prime_UTR_variant	EKC18358	Dual specificity protein phosphatase 14 [Source:UniProtKB/TrEMBL;Acc:K1PA90]	FBpp0292332	NA
TRINITY_DN213602_c3_g1_i1	1285	C	T	synonymous_variant	EKC19688	No attribute	FBpp0292371	NA
TRINITY_DN213630_c6_g1_i6	1275	G	A	5_prime_UTR_premature_start_codon_gain_variant	EKC38458	Beta-1,4-N-acetylgalactosaminyltransferase bre-4 [Source:UniProtKB/TrEMBL;Acc:K1QXQ5]	FBpp0086668	Œ≤1,4-N-acetylgalactosaminyltransferase A
TRINITY_DN214347_c4_g2_i4	158	G	T	3_prime_UTR_variant	EKC39259	Mannose-1-phosphate guanyltransferase alpha-A [Source:UniProtKB/TrEMBL;Acc:K1R6S7]	FBpp0086475	NA
TRINITY_DN214632_c5_g1_i4	943	C	A	synonymous_variant	EKC35854	Calcyphosin-like protein [Source:UniProtKB/TrEMBL;Acc:K1QXF5]	FBpp0082157	NA
TRINITY_DN214632_c5_g1_i4	1009	G	C	synonymous_variant	EKC35854	Calcyphosin-like protein [Source:UniProtKB/TrEMBL;Acc:K1QXF5]	FBpp0082157	NA
TRINITY_DN215597_c11_g1_i11	516	G	A	synonymous_variant	EKC26094	Blastula protease 10 [Source:UniProtKB/TrEMBL;Acc:K1Q3Y3]	NA	NA
TRINITY_DN215624_c5_g1_i3	587	C	T	synonymous_variant	EKC30384	Density-regulated protein [Source:UniProtKB/TrEMBL;Acc:K1QGW4]	FBpp0302657	Density regulated protein
TRINITY_DN215624_c5_g1_i3	857	C	T	synonymous_variant	EKC30384	Density-regulated protein [Source:UniProtKB/TrEMBL;Acc:K1QGW4]	FBpp0302657	Density regulated protein
TRINITY_DN215624_c5_g1_i3	1083	G	A	3_prime_UTR_variant	EKC30384	Density-regulated protein [Source:UniProtKB/TrEMBL;Acc:K1QGW4]	FBpp0302657	Density regulated protein
TRINITY_DN216092_c4_g2_i1	1639	G	A	3_prime_UTR_variant	EKC37727	Microtubule-associated proteins 1A/1B light chain 3C [Source:UniProtKB/TrEMBL;Acc:K1QLL7]	FBpp0071427	Autophagy-related 8a
TRINITY_DN216247_c7_g1_i2	291	A	C	missense_variant	EKC39373	No attribute	FBpp0076361	NA
TRINITY_DN216247_c7_g1_i2	301	G	A	synonymous_variant	EKC39373	No attribute	FBpp0076361	NA
TRINITY_DN216247_c7_g1_i2	1234	C	T	3_prime_UTR_variant	EKC39373	No attribute	FBpp0076361	NA
TRINITY_DN217555_c1_g1_i7	337	T	C	5_prime_UTR_variant	EKC35410	Diamine acetyltransferase 2 [Source:UniProtKB/TrEMBL;Acc:K1R2P1]	FBpp0082508	NA
TRINITY_DN217555_c1_g1_i7	355	A	G	5_prime_UTR_variant	EKC35410	Diamine acetyltransferase 2 [Source:UniProtKB/TrEMBL;Acc:K1R2P1]	FBpp0082508	NA
TRINITY_DN220969_c5_g3_i6	399	C	T	synonymous_variant	EKC40191	JmjC domain-containing protein 7 [Source:UniProtKB/TrEMBL;Acc:K1RYS1]	FBpp0075567	Jumonji domain containing 7
TRINITY_DN222169_c2_g1_i1	633	C	T	missense_variant	EKC29963	Phosphatidylinositol N-acetylglucosaminyltransferase subunit C [Source:UniProtKB/TrEMBL;Acc:K1Q7S0]	FBpp0289977	Phosphatidylinositol glycan anchor biosynthesis class C
TRINITY_DN222761_c6_g1_i1	1077	G	A	synonymous_variant	EKC33579	Mannose-6-phosphate isomerase [Source:UniProtKB/TrEMBL;Acc:K1QR42]	FBpp0081609	Mannose phosphate isomerase
TRINITY_DN223214_c2_g1_i1	471	T	G	missense_variant	EKC30571	No attribute	NA	NA
TRINITY_DN223369_c7_g1_i3	853	C	T	synonymous_variant	EKC20026	Zinc finger protein 41 [Source:UniProtKB/TrEMBL;Acc:K1QEU6]	FBpp0291578	Zinc-finger protein
TRINITY_DN224605_c0_g1_i6	148	C	A	synonymous_variant	EKC27232	No attribute	FBpp0071476	Souji
TRINITY_DN224606_c4_g1_i4	606	G	A	synonymous_variant	EKC22075	Ankyrin-1 [Source:UniProtKB/TrEMBL;Acc:K1PZV5]	FBpp0310630	Ankyrin 2
TRINITY_DN224606_c4_g1_i4	630	G	A	synonymous_variant	EKC22075	Ankyrin-1 [Source:UniProtKB/TrEMBL;Acc:K1PZV5]	FBpp0310630	Ankyrin 2
TRINITY_DN224606_c4_g1_i4	963	A	G	synonymous_variant	EKC22075	Ankyrin-1 [Source:UniProtKB/TrEMBL;Acc:K1PZV5]	FBpp0310630	Ankyrin 2
TRINITY_DN225356_c8_g1_i7	397	G	A	synonymous_variant	EKC18254	No attribute	NA	NA
TRINITY_DN225356_c8_g1_i7	421	G	A	synonymous_variant	EKC18254	No attribute	NA	NA
TRINITY_DN225559_c5_g1_i2	1026	G	A	synonymous_variant	EKC31977	Ubiquitin-conjugating enzyme E2C-binding protein [Source:UniProtKB/TrEMBL;Acc:K1Q5T8]	NA	NA
TRINITY_DN225665_c5_g1_i1	453	T	C	synonymous_variant	EKC39595	Ubiquitin domain-containing protein UBFD1 [Source:UniProtKB/TrEMBL;Acc:K1RE52]	NA	NA
TRINITY_DN226880_c3_g1_i1	146	C	A	3_prime_UTR_variant	EKC28721	Tubulointerstitial nephritis antigen-like protein [Source:UniProtKB/TrEMBL;Acc:K1R4A3]	FBpp0071698	Secreted Wg-interacting molecule
TRINITY_DN227160_c2_g10_i1	928	A	T	synonymous_variant	EKC40047	Epidermal retinal dehydrogenase 2 [Source:UniProtKB/TrEMBL;Acc:K1QTE0]	FBpp0303796	NA
TRINITY_DN227160_c2_g10_i1	941	G	C	missense_variant	EKC40047	Epidermal retinal dehydrogenase 2 [Source:UniProtKB/TrEMBL;Acc:K1QTE0]	FBpp0303796	NA
TRINITY_DN227656_c6_g1_i1	366	G	A	synonymous_variant	EKC19191	Phosphorylase b kinase regulatory subunit alpha, liver isoform [Source:UniProtKB/TrEMBL;Acc:K1QCG4]	FBpp0071286	NA
TRINITY_DN227869_c4_g1_i2	849	A	C	3_prime_UTR_variant	EKC30671	No attribute	FBpp0289480	NA
TRINITY_DN228666_c2_g6_i2	416	G	A	synonymous_variant	EKC34279	Stress response protein nhaX [Source:UniProtKB/TrEMBL;Acc:K1QST0]	NA	NA
TRINITY_DN228666_c2_g6_i2	566	C	T	synonymous_variant	EKC34279	Stress response protein nhaX [Source:UniProtKB/TrEMBL;Acc:K1QST0]	NA	NA
TRINITY_DN228666_c2_g6_i2	578	G	T	synonymous_variant	EKC34279	Stress response protein nhaX [Source:UniProtKB/TrEMBL;Acc:K1QST0]	NA	NA
TRINITY_DN228666_c2_g6_i2	1227	G	A	3_prime_UTR_variant	EKC34279	Stress response protein nhaX [Source:UniProtKB/TrEMBL;Acc:K1QST0]	NA	NA
TRINITY_DN229035_c6_g1_i1	1089	A	G	3_prime_UTR_variant	EKC35494	Ras-related protein Rab-18-B [Source:UniProtKB/TrEMBL;Acc:K1QWE5]	FBpp0070814	Rab18
TRINITY_DN229035_c6_g1_i1	1113	G	T	3_prime_UTR_variant	EKC35494	Ras-related protein Rab-18-B [Source:UniProtKB/TrEMBL;Acc:K1QWE5]	FBpp0070814	Rab18
TRINITY_DN230476_c1_g1_i12	444	G	A	missense_variant	EKC27740	Eukaryotic translation elongation factor 1 epsilon-1 [Source:UniProtKB/TrEMBL;Acc:K1QFX0]	FBpp0071969	aaRS-interacting multifunctional protein 3
TRINITY_DN230511_c7_g1_i1	146	T	A	3_prime_UTR_variant	EKC35033	Putative pyridoxine biosynthesis SNZERR [Source:UniProtKB/TrEMBL;Acc:K1QMG8]	NA	NA
TRINITY_DN230511_c7_g1_i1	191	G	A	3_prime_UTR_variant	EKC35033	Putative pyridoxine biosynthesis SNZERR [Source:UniProtKB/TrEMBL;Acc:K1QMG8]	NA	NA
TRINITY_DN230614_c10_g2_i1	371	T	C	synonymous_variant	EKC34118	Protein dodo [Source:UniProtKB/TrEMBL;Acc:K1QK10]	FBpp0076894	dodo
TRINITY_DN230950_c7_g1_i3	978	T	A	missense_variant	EKC35125	Dysbindin [Source:UniProtKB/TrEMBL;Acc:K1R1Y2]	FBpp0074829	Dysbindin
TRINITY_DN231196_c0_g1_i5	1358	A	C	5_prime_UTR_variant	EKC28791	Ras-related protein Rab-6B [Source:UniProtKB/TrEMBL;Acc:K1R4F7]	FBpp0304216	Rab19
TRINITY_DN231329_c3_g1_i1	2079	T	A	missense_variant	EKC27916	No attribute	NA	NA
TRINITY_DN231848_c3_g1_i5	507	G	C	synonymous_variant	EKC18231	Cytochrome P450 2D14 [Source:UniProtKB/TrEMBL;Acc:K1Q9W0]	FBpp0310367	Cyp303a1
TRINITY_DN232836_c2_g3_i7	575	G	A	3_prime_UTR_variant	EKC20992	Ras-related and estrogen-regulated growth inhibitor-like protein [Source:UniProtKB/TrEMBL;Acc:K1PB09]	NA	NA
TRINITY_DN232836_c2_g3_i7	609	G	C	3_prime_UTR_variant	EKC20992	Ras-related and estrogen-regulated growth inhibitor-like protein [Source:UniProtKB/TrEMBL;Acc:K1PB09]	NA	NA
TRINITY_DN234359_c0_g1_i2	958	T	C	synonymous_variant	EKC26948	Putative dimethyladenosine transferase [Source:UniProtKB/TrEMBL;Acc:K1PZ81]	FBpp0084729	NA
TRINITY_DN235009_c2_g3_i9	141	C	T	5_prime_UTR_premature_start_codon_gain_variant	EKC25184	60S ribosomal protein L3 [Source:UniProtKB/TrEMBL;Acc:K1Q1F4]	FBpp0081822	Ribosomal protein L3
TRINITY_DN235796_c0_g1_i5	822	G	A	3_prime_UTR_variant	EKC19021	40S ribosomal protein S19 [Source:UniProtKB/TrEMBL;Acc:K1QC22]	FBpp0309135	Ribosomal protein S19a
TRINITY_DN235927_c3_g3_i2	543	C	T	synonymous_variant	EKC18601	Angiogenic factor with G patch and FHA domains 1 [Source:UniProtKB/TrEMBL;Acc:K1QAU1]	FBpp0084543	bigmax
TRINITY_DN236157_c4_g1_i2	741	T	C	synonymous_variant	EKC35934	Exosome complex exonuclease RRP41 [Source:UniProtKB/TrEMBL;Acc:K1QXQ0]	FBpp0306796	Ski6
TRINITY_DN236184_c11_g1_i1	312	T	C	3_prime_UTR_variant	EKC33083	Protein regulator of cytokinesis 1 [Source:UniProtKB/TrEMBL;Acc:K1QGU0]	FBpp0081596	murashka
TRINITY_DN236193_c3_g1_i1	1304	C	T	3_prime_UTR_variant	EKC37931	No attribute	FBpp0085421	super sex combs
TRINITY_DN236193_c3_g1_i1	2178	G	A	3_prime_UTR_variant	EKC37931	No attribute	FBpp0085421	super sex combs
TRINITY_DN236972_c1_g1_i1	241	C	G	synonymous_variant	EKC35785	Coiled-coil domain-containing protein 53 [Source:UniProtKB/TrEMBL;Acc:K1R3M2]	FBpp0079162	Coiled-coil domain containing 53
TRINITY_DN237045_c5_g1_i1	3329	A	T	3_prime_UTR_variant	EKC40753	24-dehydrocholesterol reductase [Source:UniProtKB/TrEMBL;Acc:K1R4Q8]	NA	NA
TRINITY_DN237847_c3_g1_i4	293	C	T	synonymous_variant	EKC30125	Ras-related protein Rab-8A [Source:UniProtKB/TrEMBL;Acc:K1QMQ7]	FBpp0300990	Rab8
TRINITY_DN237847_c3_g1_i4	729	A	G	missense_variant	EKC30125	Ras-related protein Rab-8A [Source:UniProtKB/TrEMBL;Acc:K1QMQ7]	FBpp0300990	Rab8
TRINITY_DN238398_c2_g2_i8	1752	C	T	5_prime_UTR_variant	EKC24330	No attribute	NA	NA
TRINITY_DN238444_c6_g3_i1	419	C	A	missense_variant	EKC22531	Proline-rich protein PRCC [Source:UniProtKB/TrEMBL;Acc:K1QLL4]	NA	NA
TRINITY_DN238444_c6_g3_i1	456	G	A	synonymous_variant	EKC22531	Proline-rich protein PRCC [Source:UniProtKB/TrEMBL;Acc:K1QLL4]	NA	NA
TRINITY_DN238444_c6_g3_i1	461	C	T	missense_variant	EKC22531	Proline-rich protein PRCC [Source:UniProtKB/TrEMBL;Acc:K1QLL4]	NA	NA
TRINITY_DN238488_c9_g1_i1	1992	A	G	5_prime_UTR_variant	EKC23857	Proteasome subunit beta type [Source:UniProtKB/TrEMBL;Acc:K1PIP8]	FBpp0075119	Proteasome Œ≤6 subunit
TRINITY_DN238488_c9_g1_i1	1998	A	G	5_prime_UTR_premature_start_codon_gain_variant	EKC23857	Proteasome subunit beta type [Source:UniProtKB/TrEMBL;Acc:K1PIP8]	FBpp0075119	Proteasome Œ≤6 subunit
TRINITY_DN238488_c9_g1_i1	2355	T	C	5_prime_UTR_variant	EKC23857	Proteasome subunit beta type [Source:UniProtKB/TrEMBL;Acc:K1PIP8]	FBpp0075119	Proteasome Œ≤6 subunit
TRINITY_DN238927_c5_g1_i4	650	G	A	3_prime_UTR_variant	EKC17919	Glutaredoxin-C6 [Source:UniProtKB/TrEMBL;Acc:K1PG84]	FBpp0300970	Glutaredoxin 1
TRINITY_DN239819_c2_g1_i3	208	A	G	synonymous_variant	EKC23598	Microsomal glutathione S-transferase 2 [Source:UniProtKB/TrEMBL;Acc:K1PPS9]	NA	NA
TRINITY_DN239824_c5_g2_i4	270	G	A	synonymous_variant	EKC42231	No attribute	FBpp0074255	Rho GTPase activating protein p190
TRINITY_DN239824_c5_g2_i4	807	G	C	synonymous_variant	EKC42231	No attribute	FBpp0074255	Rho GTPase activating protein p190
TRINITY_DN240070_c8_g1_i1	162	A	T	synonymous_variant	EKC26529	Putative methyltransferase NSUN6 [Source:UniProtKB/TrEMBL;Acc:K1Q5I5]	FBpp0078203	NA
TRINITY_DN240070_c8_g1_i1	184	A	C	missense_variant	EKC26529	Putative methyltransferase NSUN6 [Source:UniProtKB/TrEMBL;Acc:K1Q5I5]	FBpp0078203	NA
TRINITY_DN240643_c5_g1_i7	805	T	C	3_prime_UTR_variant	EKC20576	Protein yippee-like 5 [Source:UniProtKB/TrEMBL;Acc:K1QGC0]	FBpp0073620	Yippee
TRINITY_DN240999_c5_g2_i1	514	C	T	synonymous_variant	EKC19099	Surfeit locus protein 4 [Source:UniProtKB/TrEMBL;Acc:K1PJP7]	FBpp0082571	Surfeit 4
TRINITY_DN241044_c2_g1_i1	145	C	T	3_prime_UTR_variant	EKC29991	Proteasome subunit alpha type-4 [Source:UniProtKB/TrEMBL;Acc:K1R7N8]	FBpp0071451	Proteasome Œ±3 subunit
TRINITY_DN241856_c2_g1_i2	284	T	C	missense_variant	EKC30286	Ester hydrolase C11orf54-like protein [Source:UniProtKB/TrEMBL;Acc:K1R8G6]	FBpp0072531	NA
TRINITY_DN242282_c4_g3_i5	1623	C	T	synonymous_variant	EKC24785	Axin-1 [Source:UniProtKB/TrEMBL;Acc:K1Q7F9]	FBpp0084919	Axin
TRINITY_DN242562_c4_g1_i3	156	G	A	synonymous_variant	EKC39538	Ras-related protein Rap-1b [Source:UniProtKB/TrEMBL;Acc:K1R0Y3]	FBpp0078342	Ras homolog enriched in brain
TRINITY_DN243716_c4_g1_i5	450	T	C	missense_variant	EKC17992	Phosphatase PTC7-like protein [Source:UniProtKB/TrEMBL;Acc:K1P2F2]	FBpp0072711	NA
TRINITY_DN244509_c0_g1_i6	1341	C	T	synonymous_variant	EKC30363	Kelch-like protein 20 [Source:UniProtKB/TrEMBL;Acc:K1Q8R4]	FBpp0304443	diablo
TRINITY_DN244509_c0_g1_i6	1397	C	T	synonymous_variant	EKC30363	Kelch-like protein 20 [Source:UniProtKB/TrEMBL;Acc:K1Q8R4]	FBpp0304443	diablo
TRINITY_DN244869_c5_g1_i4	2280	A	G	missense_variant	EKC25450	SH2 domain-containing protein 3C [Source:UniProtKB/TrEMBL;Acc:K1Q9C4]	FBpp0304851	NA
TRINITY_DN245398_c1_g1_i2	1456	C	G	synonymous_variant	EKC21888	No attribute	FBpp0085623	NA
TRINITY_DN245651_c3_g1_i10	390	T	C	3_prime_UTR_variant	EKC34303	PHD and RING finger domain-containing protein 1 [Source:UniProtKB/TrEMBL;Acc:K1QKE9]	FBpp0078401	NA
TRINITY_DN245787_c4_g1_i3	582	C	A	synonymous_variant	EKC36734	B(0,+)-type amino acid transporter 1 [Source:UniProtKB/TrEMBL;Acc:K1QZV7]	FBpp0073761	sobremesa
TRINITY_DN245787_c4_g1_i3	628	C	T	synonymous_variant	EKC36734	B(0,+)-type amino acid transporter 1 [Source:UniProtKB/TrEMBL;Acc:K1QZV7]	FBpp0073761	sobremesa
TRINITY_DN245787_c4_g1_i3	1002	A	T	synonymous_variant	EKC36734	B(0,+)-type amino acid transporter 1 [Source:UniProtKB/TrEMBL;Acc:K1QZV7]	FBpp0073761	sobremesa
TRINITY_DN245787_c4_g1_i3	1182	G	A	synonymous_variant	EKC36734	B(0,+)-type amino acid transporter 1 [Source:UniProtKB/TrEMBL;Acc:K1QZV7]	FBpp0073761	sobremesa
TRINITY_DN245787_c4_g1_i3	1269	T	C	synonymous_variant	EKC36734	B(0,+)-type amino acid transporter 1 [Source:UniProtKB/TrEMBL;Acc:K1QZV7]	FBpp0073761	sobremesa
TRINITY_DN245787_c4_g1_i3	1410	C	T	synonymous_variant	EKC36734	B(0,+)-type amino acid transporter 1 [Source:UniProtKB/TrEMBL;Acc:K1QZV7]	FBpp0073761	sobremesa
TRINITY_DN245787_c4_g1_i3	1560	G	T	synonymous_variant	EKC36734	B(0,+)-type amino acid transporter 1 [Source:UniProtKB/TrEMBL;Acc:K1QZV7]	FBpp0073761	sobremesa
TRINITY_DN245864_c5_g1_i1	1730	C	T	missense_variant	EKC26337	Butyrate response factor 1 [Source:UniProtKB/TrEMBL;Acc:K1PQ11]	FBpp0311375	Tis11 zinc finger protein
TRINITY_DN246105_c4_g1_i13	999	G	A	3_prime_UTR_variant	EKC41399	[3-methyl-2-oxobutanoate dehydrogenase [lipoamide]] kinase, mitochondrial [Source:UniProtKB/TrEMBL;Acc:K1RCK5]	FBpp0111805	Pyruvate dehydrogenase kinase
TRINITY_DN246664_c2_g2_i3	299	T	C	synonymous_variant	EKC32689	LIM and SH3 domain protein Lasp [Source:UniProtKB/TrEMBL;Acc:K1QNP7]	FBpp0297282	Lasp
TRINITY_DN246688_c2_g2_i3	604	A	G	synonymous_variant	EKC35914	GPN-loop GTPase 3 [Source:UniProtKB/TrEMBL;Acc:K1QXM4]	FBpp0081087	NA
TRINITY_DN246688_c2_g2_i3	862	G	A	synonymous_variant	EKC35914	GPN-loop GTPase 3 [Source:UniProtKB/TrEMBL;Acc:K1QXM4]	FBpp0081087	NA
TRINITY_DN247012_c8_g3_i1	102	G	C	3_prime_UTR_variant	EKC30159	No attribute	FBpp0309440	NA
TRINITY_DN247012_c8_g3_i1	171	C	A	3_prime_UTR_variant	EKC30159	No attribute	FBpp0309440	NA
TRINITY_DN247101_c7_g1_i7	1364	C	T	synonymous_variant	EKC42163	WD repeat-containing protein 37 [Source:UniProtKB/TrEMBL;Acc:K1R8S0]	FBpp0083070	WD repeat domain 37
TRINITY_DN247306_c2_g3_i1	1509	T	A	synonymous_variant	EKC32832	Protein disulfide-isomerase A3 [Source:UniProtKB/TrEMBL;Acc:K1Q7T5]	FBpp0087164	Endoplasmic reticulum p60
TRINITY_DN247306_c2_g3_i1	1863	C	T	3_prime_UTR_variant	EKC32832	Protein disulfide-isomerase A3 [Source:UniProtKB/TrEMBL;Acc:K1Q7T5]	FBpp0087164	Endoplasmic reticulum p60
TRINITY_DN247320_c4_g1_i1	965	A	G	5_prime_UTR_variant	EKC35384	Ganglioside GM2 activator [Source:UniProtKB/TrEMBL;Acc:K1QVY2]	NA	NA
TRINITY_DN247389_c5_g1_i1	866	C	T	synonymous_variant	EKC39523	Exocyst complex component 3 [Source:UniProtKB/TrEMBL;Acc:K1R0W5]	FBpp0085888	Secretory 6
TRINITY_DN247389_c5_g1_i1	935	C	T	synonymous_variant	EKC39523	Exocyst complex component 3 [Source:UniProtKB/TrEMBL;Acc:K1R0W5]	FBpp0085888	Secretory 6
TRINITY_DN247541_c1_g3_i3	2254	C	T	synonymous_variant	EKC18901	No attribute	FBpp0081157	UFM1 specific ligase 1
TRINITY_DN247541_c1_g3_i3	2256	C	T	missense_variant	EKC18901	No attribute	FBpp0081157	UFM1 specific ligase 1
TRINITY_DN247693_c1_g1_i8	1102	A	G	missense_variant	EKC23980	Ankyrin repeat domain-containing protein 17 [Source:UniProtKB/TrEMBL;Acc:K1Q4Z9]	FBpp0293580	multiple ankyrin repeats single KH domain
TRINITY_DN247693_c1_g1_i8	1103	C	G	missense_variant	EKC23980	Ankyrin repeat domain-containing protein 17 [Source:UniProtKB/TrEMBL;Acc:K1Q4Z9]	FBpp0293580	multiple ankyrin repeats single KH domain
TRINITY_DN247782_c6_g3_i2	285	A	G	synonymous_variant	EKC28471	Ubiquitin-conjugating enzyme E2-22 kDa [Source:UniProtKB/TrEMBL;Acc:K1R3M6]	FBpp0311672	Ubiquitin conjugating enzyme 4
TRINITY_DN247801_c6_g3_i4	1023	G	T	synonymous_variant	EKC29916	Poly(A)-specific ribonuclease PARN [Source:UniProtKB/TrEMBL;Acc:K1R7D7]	NA	NA
TRINITY_DN247801_c6_g3_i4	1393	T	G	missense_variant	EKC29916	Poly(A)-specific ribonuclease PARN [Source:UniProtKB/TrEMBL;Acc:K1R7D7]	NA	NA
TRINITY_DN248457_c8_g1_i2	394	C	T	synonymous_variant	EKC19997	Heterogeneous nuclear ribonucleoprotein H [Source:UniProtKB/TrEMBL;Acc:K1P8G1]	FBpp0088856	glorund
TRINITY_DN248568_c1_g1_i3	835	T	C	missense_variant	EKC39792	Short-chain specific acyl-CoA dehydrogenase, mitochondrial [Source:UniProtKB/TrEMBL;Acc:K1QSA2]	FBpp0076520	Medium-chain acyl-CoA dehydrogenase
TRINITY_DN248979_c4_g1_i6	192	G	A	missense_variant	EKC38071	Glucose-repressible alcohol dehydrogenase transcriptional effector [Source:UniProtKB/TrEMBL;Acc:K1RU07]	FBpp0071992	angel
TRINITY_DN249044_c3_g1_i2	321	A	G	3_prime_UTR_variant	EKC34861	rRNA-processing protein FCF1-like protein [Source:UniProtKB/TrEMBL;Acc:K1RKL9]	FBpp0079470	Bekka
TRINITY_DN249191_c1_g1_i6	598	C	T	synonymous_variant	EKC38505	39S ribosomal protein L39, mitochondrial [Source:UniProtKB/TrEMBL;Acc:K1RB99]	FBpp0079915	Threonyl-tRNA synthetase
TRINITY_DN249401_c8_g1_i5	1100	A	T	synonymous_variant	EKC31347	Putative arginyl-tRNA synthetase, mitochondrial [Source:UniProtKB/TrEMBL;Acc:K1Q462]	FBpp0081249	Arginyl-tRNA synthetase, mitochondrial
TRINITY_DN249574_c3_g2_i10	408	C	T	synonymous_variant	EKC23785	Serine/threonine-protein phosphatase [Source:UniProtKB/TrEMBL;Acc:K1Q4I8]	FBpp0071382	flapwing
TRINITY_DN250252_c1_g3_i3	246	T	C	synonymous_variant	EKC27924	No attribute	NA	NA
TRINITY_DN250938_c3_g2_i3	1917	T	C	3_prime_UTR_variant	EKC28462	Thioredoxin domain-containing protein 9 [Source:UniProtKB/TrEMBL;Acc:K1PVT8]	FBpp0291412	NA
TRINITY_DN250938_c3_g2_i3	1946	G	T	3_prime_UTR_variant	EKC28462	Thioredoxin domain-containing protein 9 [Source:UniProtKB/TrEMBL;Acc:K1PVT8]	FBpp0291412	NA
TRINITY_DN251092_c5_g1_i8	613	T	C	missense_variant	EKC20445	Bridging integrator 3-like protein [Source:UniProtKB/TrEMBL;Acc:K1PVX3]	NA	NA
TRINITY_DN251188_c2_g2_i1	1890	A	T	missense_variant	EKC26371	Serine/threonine-protein kinase 40 [Source:UniProtKB/TrEMBL;Acc:K1QXU5]	FBpp0070326	Salt-inducible kinase 2
TRINITY_DN251188_c2_g2_i1	1919	C	T	synonymous_variant	EKC26371	Serine/threonine-protein kinase 40 [Source:UniProtKB/TrEMBL;Acc:K1QXU5]	FBpp0070326	Salt-inducible kinase 2
TRINITY_DN251335_c0_g2_i3	176	G	A	synonymous_variant	EKC26422	RNA polymerase-associated protein LEO1 [Source:UniProtKB/TrEMBL;Acc:K1PQ77]	FBpp0083273	NA
TRINITY_DN251335_c0_g2_i3	1151	G	A	synonymous_variant	EKC26422	RNA polymerase-associated protein LEO1 [Source:UniProtKB/TrEMBL;Acc:K1PQ77]	FBpp0083273	NA
TRINITY_DN251335_c0_g2_i3	1514	A	G	synonymous_variant	EKC26422	RNA polymerase-associated protein LEO1 [Source:UniProtKB/TrEMBL;Acc:K1PQ77]	FBpp0083273	NA
TRINITY_DN251425_c4_g3_i1	526	G	A	synonymous_variant	EKC22868	Microsomal glutathione S-transferase 3 [Source:UniProtKB/TrEMBL;Acc:K1PMB9]	NA	NA
TRINITY_DN251748_c5_g1_i9	1368	G	T	missense_variant	EKC23935	Ribosomal RNA-processing protein 7-like protein A [Source:UniProtKB/TrEMBL;Acc:K1Q4U9]	FBpp0078856	NA
TRINITY_DN251748_c5_g1_i9	1374	C	T	synonymous_variant	EKC23935	Ribosomal RNA-processing protein 7-like protein A [Source:UniProtKB/TrEMBL;Acc:K1Q4U9]	FBpp0078856	NA
TRINITY_DN251772_c7_g3_i1	682	T	C	3_prime_UTR_variant	EKC19278	Leucine-rich repeat flightless-interacting protein 2 [Source:UniProtKB/TrEMBL;Acc:K1PCM9]	FBpp0309111	NA
TRINITY_DN251772_c7_g3_i1	695	G	A	3_prime_UTR_variant	EKC19278	Leucine-rich repeat flightless-interacting protein 2 [Source:UniProtKB/TrEMBL;Acc:K1PCM9]	FBpp0309111	NA
TRINITY_DN251772_c7_g3_i1	945	T	C	synonymous_variant	EKC19278	Leucine-rich repeat flightless-interacting protein 2 [Source:UniProtKB/TrEMBL;Acc:K1PCM9]	FBpp0309111	NA
TRINITY_DN252018_c1_g1_i2	773	G	A	missense_variant	EKC20101	No attribute	NA	NA
TRINITY_DN252018_c1_g1_i2	835	G	A	synonymous_variant	EKC20101	No attribute	NA	NA
TRINITY_DN252018_c1_g1_i2	1009	A	G	synonymous_variant	EKC20101	No attribute	NA	NA
TRINITY_DN252201_c2_g3_i4	751	A	G	5_prime_UTR_premature_start_codon_gain_variant	EKC38084	Protein tyrosine phosphatase type IVA 2 [Source:UniProtKB/TrEMBL;Acc:K1R3S5]	FBpp0080414	PRL-1 phosphatase
TRINITY_DN252201_c2_g3_i4	1555	G	A	3_prime_UTR_variant	EKC38084	Protein tyrosine phosphatase type IVA 2 [Source:UniProtKB/TrEMBL;Acc:K1R3S5]	FBpp0080414	PRL-1 phosphatase
TRINITY_DN252292_c3_g1_i1	1849	G	A	missense_variant	EKC30463	Angel-like protein 2 [Source:UniProtKB/TrEMBL;Acc:K1Q942]	FBpp0071992	angel
TRINITY_DN252415_c2_g1_i1	1721	C	T	synonymous_variant	EKC42124	Kalirin [Source:UniProtKB/TrEMBL;Acc:K1REG5]	FBpp0307631	Stretchin-Mlck
TRINITY_DN252501_c3_g1_i5	220	A	G	5_prime_UTR_variant	EKC41209	No attribute	FBpp0308663	insomniac
TRINITY_DN252501_c3_g1_i5	531	T	A	5_prime_UTR_variant	EKC41209	No attribute	FBpp0308663	insomniac
TRINITY_DN252501_c3_g1_i5	665	G	A	5_prime_UTR_variant	EKC41209	No attribute	FBpp0308663	insomniac
TRINITY_DN252842_c4_g1_i1	956	A	G	3_prime_UTR_variant	EKC21559	No attribute	NA	NA
TRINITY_DN253202_c3_g2_i1	378	C	T	missense_variant	EKC34170	Ganglioside GM2 activator [Source:UniProtKB/TrEMBL;Acc:K1QZB5]	NA	NA
TRINITY_DN253496_c1_g2_i4	1871	C	T	synonymous_variant	EKC24986	Organic cation transporter protein [Source:UniProtKB/TrEMBL;Acc:K1QTU7]	FBpp0306893	Organic cation transporter
TRINITY_DN253906_c3_g1_i8	1307	C	A	missense_variant	EKC40173	Ran-binding protein 9 [Source:UniProtKB/TrEMBL;Acc:K1R359]	FBpp0087357	Ran-binding protein M
TRINITY_DN254132_c2_g1_i17	174	C	A	missense_variant	EKC37890	Sushi, von Willebrand factor type A, EGF and pentraxin domain-containing protein 1 [Source:UniProtKB/TrEMBL;Acc:K1R9L7]	FBpp0288794	Hig-anchoring scaffold protein
TRINITY_DN254152_c4_g1_i10	817	T	C	synonymous_variant	EKC42351	60S ribosomal protein L9 [Source:UniProtKB/TrEMBL;Acc:K1S4L3]	FBpp0309201	Ribosomal protein L9
TRINITY_DN254152_c4_g1_i2	422	C	G	missense_variant	EKC42351	60S ribosomal protein L9 [Source:UniProtKB/TrEMBL;Acc:K1S4L3]	NA	NA
TRINITY_DN254285_c1_g1_i5	974	A	T	synonymous_variant	EKC42833	Exosome complex exonuclease MTR3 [Source:UniProtKB/TrEMBL;Acc:K1RAQ7]	FBpp0306796	Ski6
TRINITY_DN254458_c10_g2_i2	620	C	T	synonymous_variant	EKC34193	39S ribosomal protein L45, mitochondrial [Source:UniProtKB/TrEMBL;Acc:K1QK51]	FBpp0083665	mitochondrial ribosomal protein L45
TRINITY_DN254482_c9_g1_i4	247	A	G	5_prime_UTR_premature_start_codon_gain_variant	EKC30415	No attribute	NA	NA
TRINITY_DN254893_c5_g1_i3	2181	G	A	3_prime_UTR_variant	EKC27002	Profilin [Source:UniProtKB/TrEMBL;Acc:K1PRV7]	NA	NA
TRINITY_DN255024_c7_g1_i4	657	C	T	synonymous_variant	EKC39556	cAMP-dependent protein kinase regulatory subunit [Source:UniProtKB/TrEMBL;Acc:K1RXA0]	FBpp0289762	Protein kinase, cAMP-dependent, regulatory subunit type 1
TRINITY_DN255024_c7_g1_i4	672	C	T	synonymous_variant	EKC39556	cAMP-dependent protein kinase regulatory subunit [Source:UniProtKB/TrEMBL;Acc:K1RXA0]	FBpp0289762	Protein kinase, cAMP-dependent, regulatory subunit type 1
TRINITY_DN255057_c2_g2_i2	816	C	G	synonymous_variant	EKC28770	Geranylgeranyl transferase type-2 subunit beta [Source:UniProtKB/TrEMBL;Acc:K1QIP5]	FBpp0077316	Œ≤ subunit of type II geranylgeranyl transferase
TRINITY_DN255661_c2_g1_i3	856	C	T	synonymous_variant	EKC18200	Something about silencing protein 10 [Source:UniProtKB/TrEMBL;Acc:K1PNZ4]	FBpp0070719	Something about silencing 10
TRINITY_DN256055_c6_g1_i2	1367	G	A	synonymous_variant	EKC29812	EF-hand calcium-binding domain-containing protein 7 [Source:UniProtKB/TrEMBL;Acc:K1Q017]	FBpp0083980	Mitochondrial Rho
TRINITY_DN256122_c1_g1_i5	515	A	C	3_prime_UTR_variant	EKC41960	40S ribosomal protein S23 [Source:UniProtKB/TrEMBL;Acc:K1RK12]	FBpp0086701	Ribosomal protein S23
TRINITY_DN256174_c5_g2_i3	228	T	C	3_prime_UTR_variant	EKC29864	Telomere-associated protein RIF1 [Source:UniProtKB/TrEMBL;Acc:K1QFG2]	FBpp0082297	NA
TRINITY_DN256309_c0_g1_i5	1112	T	C	missense_variant	EKC21614	No attribute	NA	NA
TRINITY_DN256856_c5_g1_i7	1733	T	A	3_prime_UTR_variant	EKC37624	Magnesium transporter NIPA2 [Source:UniProtKB/TrEMBL;Acc:K1R292]	FBpp0302956	spichthyin
TRINITY_DN257002_c10_g1_i2	1416	C	T	synonymous_variant	EKC20104	Protoporphyrinogen oxidase [Source:UniProtKB/TrEMBL;Acc:K1PMP3]	FBpp0084044	Protoporphyrinogen oxidase
TRINITY_DN257159_c1_g1_i4	387	C	T	synonymous_variant	EKC23273	Microtubule-associated protein futsch [Source:UniProtKB/TrEMBL;Acc:K1PNL0]	FBpp0300235	futsch
TRINITY_DN257159_c1_g1_i4	615	A	G	synonymous_variant	EKC23273	Microtubule-associated protein futsch [Source:UniProtKB/TrEMBL;Acc:K1PNL0]	FBpp0300235	futsch
TRINITY_DN257159_c1_g1_i4	666	C	T	synonymous_variant	EKC23273	Microtubule-associated protein futsch [Source:UniProtKB/TrEMBL;Acc:K1PNL0]	FBpp0300235	futsch
TRINITY_DN257159_c1_g1_i4	773	C	T	missense_variant	EKC23273	Microtubule-associated protein futsch [Source:UniProtKB/TrEMBL;Acc:K1PNL0]	FBpp0300235	futsch
TRINITY_DN257159_c1_g1_i4	1122	T	C	synonymous_variant	EKC23273	Microtubule-associated protein futsch [Source:UniProtKB/TrEMBL;Acc:K1PNL0]	FBpp0300235	futsch
TRINITY_DN257159_c1_g1_i4	1422	T	A	missense_variant	EKC23273	Microtubule-associated protein futsch [Source:UniProtKB/TrEMBL;Acc:K1PNL0]	FBpp0300235	futsch
TRINITY_DN257159_c1_g1_i4	1430	C	T	missense_variant	EKC23273	Microtubule-associated protein futsch [Source:UniProtKB/TrEMBL;Acc:K1PNL0]	FBpp0300235	futsch
TRINITY_DN257159_c1_g1_i4	1488	A	T	synonymous_variant	EKC23273	Microtubule-associated protein futsch [Source:UniProtKB/TrEMBL;Acc:K1PNL0]	FBpp0300235	futsch
TRINITY_DN257159_c1_g1_i4	1632	C	T	synonymous_variant	EKC23273	Microtubule-associated protein futsch [Source:UniProtKB/TrEMBL;Acc:K1PNL0]	FBpp0300235	futsch
TRINITY_DN257159_c1_g1_i4	2066	A	G	synonymous_variant	EKC23273	Microtubule-associated protein futsch [Source:UniProtKB/TrEMBL;Acc:K1PNL0]	FBpp0300235	futsch
TRINITY_DN257159_c1_g1_i4	2552	C	A	missense_variant	EKC23273	Microtubule-associated protein futsch [Source:UniProtKB/TrEMBL;Acc:K1PNL0]	FBpp0300235	futsch
TRINITY_DN257187_c3_g1_i9	1358	T	C	synonymous_variant	EKC21485	Rho-related GTP-binding protein RhoU [Source:UniProtKB/TrEMBL;Acc:K1PY83]	FBpp0301154	Cdc42
TRINITY_DN257237_c5_g1_i6	2304	C	A	5_prime_UTR_premature_start_codon_gain_variant	EKC40647	Coiled-coil domain-containing protein 6 [Source:UniProtKB/TrEMBL;Acc:K1QUY9]	FBpp0075055	NA
TRINITY_DN257689_c3_g3_i5	1968	C	T	3_prime_UTR_variant	EKC28126	Cdc42-like protein [Source:UniProtKB/TrEMBL;Acc:K1PJ53]	FBpp0301154	Cdc42
TRINITY_DN258004_c6_g1_i2	544	G	A	missense_variant	EKC28004	Sulfiredoxin-1 [Source:UniProtKB/TrEMBL;Acc:K1Q9J9]	FBpp0074266	NA
TRINITY_DN258004_c6_g1_i2	776	C	T	synonymous_variant	EKC28004	Sulfiredoxin-1 [Source:UniProtKB/TrEMBL;Acc:K1Q9J9]	FBpp0074266	NA
TRINITY_DN258080_c6_g2_i7	2078	T	C	synonymous_variant	EKC32488	UPF0431 protein C1orf66-like protein [Source:UniProtKB/TrEMBL;Acc:K1QF35]	FBpp0293656	NA
TRINITY_DN258080_c6_g2_i7	2210	T	C	synonymous_variant	EKC32488	UPF0431 protein C1orf66-like protein [Source:UniProtKB/TrEMBL;Acc:K1QF35]	FBpp0293656	NA
TRINITY_DN258102_c3_g1_i14	1745	C	T	synonymous_variant	EKC39808	Seryl-tRNA synthetase, mitochondrial [Source:UniProtKB/TrEMBL;Acc:K1R1U6]	FBpp0082542	Seryl-tRNA synthetase, mitochondrial
TRINITY_DN258169_c8_g1_i1	742	C	T	synonymous_variant	EKC33015	Developmentally-regulated GTP-binding protein 1 [Source:UniProtKB/TrEMBL;Acc:K1QVP6]	FBpp0087084	upstream of RpIII128
TRINITY_DN258169_c8_g1_i1	859	T	C	synonymous_variant	EKC33015	Developmentally-regulated GTP-binding protein 1 [Source:UniProtKB/TrEMBL;Acc:K1QVP6]	FBpp0087084	upstream of RpIII128
TRINITY_DN258237_c7_g2_i3	742	G	C	3_prime_UTR_variant	EKC20822	DNA-directed RNA polymerase [Source:UniProtKB/TrEMBL;Acc:K1PAJ7]	FBpp0082353	RNA polymerase II 140kD subunit
TRINITY_DN258346_c2_g2_i10	1286	T	C	3_prime_UTR_variant	EKC19603	Nuclear factor erythroid 2-related factor 2 [Source:UniProtKB/TrEMBL;Acc:K1PDL5]	FBpp0297673	cap-n-collar
TRINITY_DN258486_c5_g1_i2	610	C	T	synonymous_variant	EKC40854	26S proteasome non-ATPase regulatory subunit 9 [Source:UniProtKB/TrEMBL;Acc:K1RB21]	FBpp0082314	NA
TRINITY_DN258582_c5_g1_i1	70	T	C	missense_variant	EKC41794	60S ribosomal protein L18a [Source:UniProtKB/TrEMBL;Acc:K1RDM2]	FBpp0086103	Ribosomal protein L18A
TRINITY_DN258620_c7_g2_i3	24	C	T	synonymous_variant	EKC31603	No attribute	NA	NA
TRINITY_DN259100_c4_g1_i2	1276	G	A	synonymous_variant	EKC34746	Protein Mdm4 [Source:UniProtKB/TrEMBL;Acc:K1RKC8]	NA	NA
TRINITY_DN259244_c11_g2_i1	645	C	T	synonymous_variant	EKC28772	60 kDa neurofilament protein [Source:UniProtKB/TrEMBL;Acc:K1PWQ2]	FBpp0312110	Lamin
TRINITY_DN259255_c6_g1_i11	635	G	C	synonymous_variant	EKC24787	2-oxoglutarate dehydrogenase E1 component, mitochondrial [Source:UniProtKB/TrEMBL;Acc:K1PL35]	FBpp0075026	Neural conserved at 73EF
TRINITY_DN259329_c3_g1_i5	1173	C	T	synonymous_variant	EKC23503	NADH dehydrogenase [ubiquinone] iron-sulfur protein 4, mitochondrial [Source:UniProtKB/TrEMBL;Acc:K1PPF4]	FBpp0074481	NADH dehydrogenase (ubiquinone) 18 kDa subunit
TRINITY_DN259500_c3_g1_i7	871	C	T	synonymous_variant	EKC27403	Titin [Source:UniProtKB/TrEMBL;Acc:K1Q0F6]	FBpp0304929	sallimus
TRINITY_DN259563_c4_g1_i2	2384	T	C	3_prime_UTR_variant	EKC25175	MBT domain-containing protein 1 [Source:UniProtKB/TrEMBL;Acc:K1Q8H5]	FBpp0080069	Scm-related gene containing four mbt domains
TRINITY_DN259563_c4_g1_i2	2564	C	T	3_prime_UTR_variant	EKC25175	MBT domain-containing protein 1 [Source:UniProtKB/TrEMBL;Acc:K1Q8H5]	FBpp0080069	Scm-related gene containing four mbt domains
TRINITY_DN259609_c1_g5_i4	516	G	T	synonymous_variant	EKC18203	General transcription factor IIF subunit 1 [Source:UniProtKB/TrEMBL;Acc:K1P9V5]	FBpp0081216	Transcription factor IIFŒ±
TRINITY_DN259751_c4_g1_i12	1139	G	A	3_prime_UTR_variant	EKC38863	COP9 signalosome complex subunit 7a [Source:UniProtKB/TrEMBL;Acc:K1QYT7]	FBpp0087821	COP9 signalosome subunit 7
TRINITY_DN259904_c2_g1_i2	1208	G	C	5_prime_UTR_variant	EKC34152	No attribute	NA	NA
TRINITY_DN259929_c1_g1_i9	674	G	A	synonymous_variant	EKC23933	No attribute	FBpp0077889	NA
TRINITY_DN260102_c2_g2_i5	2804	C	A	3_prime_UTR_variant	EKC32231	Acidic fibroblast growth factor intracellular-binding protein [Source:UniProtKB/TrEMBL;Acc:K1RDQ2]	FBpp0304973	NA
TRINITY_DN260591_c8_g1_i1	247	C	T	synonymous_variant	EKC34022	Apoptosis 1 inhibitor [Source:UniProtKB/TrEMBL;Acc:K1QB79]	FBpp0080921	NA
TRINITY_DN260591_c8_g1_i1	466	C	T	synonymous_variant	EKC34022	Apoptosis 1 inhibitor [Source:UniProtKB/TrEMBL;Acc:K1QB79]	FBpp0080921	NA
TRINITY_DN260731_c2_g1_i4	1031	C	T	synonymous_variant	EKC31960	6-phosphofructo-2-kinase/fructose-2, 6-biphosphatase 3 [Source:UniProtKB/TrEMBL;Acc:K1QSQ6]	FBpp0298022	6-phosphofructo-2-kinase
TRINITY_DN260759_c4_g2_i6	518	T	C	3_prime_UTR_variant	EKC41617	Superoxide dismutase [Cu-Zn] [Source:UniProtKB/TrEMBL;Acc:K1QXK9]	FBpp0288489	NA
TRINITY_DN260759_c4_g2_i6	1016	G	C	synonymous_variant	EKC41617	Superoxide dismutase [Cu-Zn] [Source:UniProtKB/TrEMBL;Acc:K1QXK9]	FBpp0288489	NA
TRINITY_DN260972_c1_g1_i5	1881	G	A	synonymous_variant	EKC42072	1,4-alpha-glucan-branching enzyme [Source:UniProtKB/TrEMBL;Acc:K1QYM7]	FBpp0086845	1,4-Alpha-Glucan Branching Enzyme
TRINITY_DN261085_c5_g1_i3	649	T	C	5_prime_UTR_variant	EKC37935	Glutathione S-transferase omega-1 [Source:UniProtKB/TrEMBL;Acc:K1R9R1]	FBpp0076377	Glutathione S transferase O2
TRINITY_DN261168_c0_g2_i5	431	C	T	missense_variant	EKC41162	WD repeat-containing protein 5 [Source:UniProtKB/TrEMBL;Acc:K1QWC1]	FBpp0089100	Lissencephaly-1
TRINITY_DN261171_c3_g2_i3	780	G	A	synonymous_variant	EKC35529	BCL2/adenovirus E1B 19 kDa protein-interacting protein 3 [Source:UniProtKB/TrEMBL;Acc:K1QWJ9]	FBpp0077874	NA
TRINITY_DN261171_c3_g2_i3	930	T	C	synonymous_variant	EKC35529	BCL2/adenovirus E1B 19 kDa protein-interacting protein 3 [Source:UniProtKB/TrEMBL;Acc:K1QWJ9]	FBpp0077874	NA
TRINITY_DN261197_c5_g3_i10	1143	C	T	synonymous_variant	EKC25012	Cell polarity protein alp11 [Source:UniProtKB/TrEMBL;Acc:K1PLZ3]	FBpp0304725	Cytoplasmic linker protein 190
TRINITY_DN261359_c4_g1_i1	487	C	G	synonymous_variant	EKC20626	DNA-directed RNA polymerase II subunit RPB7 [Source:UniProtKB/TrEMBL;Acc:K1QGE8]	FBpp0082591	Rpb7
TRINITY_DN261359_c4_g1_i1	566	C	T	5_prime_UTR_variant	EKC20626	DNA-directed RNA polymerase II subunit RPB7 [Source:UniProtKB/TrEMBL;Acc:K1QGE8]	FBpp0082591	Rpb7
TRINITY_DN261607_c0_g1_i2	930	T	G	synonymous_variant	EKC24234	TFIIH basal transcription factor complex helicase subunit [Source:UniProtKB/TrEMBL;Acc:K1PYR9]	FBpp0071503	Xeroderma pigmentosum D
TRINITY_DN261961_c2_g3_i3	315	C	T	synonymous_variant	EKC17462	Glutamate receptor, ionotropic kainate 1 [Source:UniProtKB/TrEMBL;Acc:K1P0Y9]	FBpp0083391	Kainate-type ionotropic glutamate receptor subunit 1D
TRINITY_DN261961_c2_g3_i3	345	A	G	synonymous_variant	EKC17462	Glutamate receptor, ionotropic kainate 1 [Source:UniProtKB/TrEMBL;Acc:K1P0Y9]	FBpp0083391	Kainate-type ionotropic glutamate receptor subunit 1D
TRINITY_DN261961_c2_g3_i3	399	T	C	synonymous_variant	EKC17462	Glutamate receptor, ionotropic kainate 1 [Source:UniProtKB/TrEMBL;Acc:K1P0Y9]	FBpp0083391	Kainate-type ionotropic glutamate receptor subunit 1D
TRINITY_DN261969_c1_g1_i6	812	A	C	missense_variant	EKC38630	DNA polymerase subunit gamma-1 [Source:UniProtKB/TrEMBL;Acc:K1RBM4]	FBpp0080148	DNA polymerase gamma subunit 1
TRINITY_DN262116_c1_g3_i2	1113	A	G	3_prime_UTR_variant	EKC27456	Phosphatidylinositol transfer protein alpha isoform [Source:UniProtKB/TrEMBL;Acc:K1R136]	FBpp0083159	vibrator
TRINITY_DN262328_c2_g1_i3	1121	A	G	missense_variant	EKC25017	L-ascorbate oxidase [Source:UniProtKB/TrEMBL;Acc:K1PLZ9]	FBpp0292899	Multicopper oxidase 1
TRINITY_DN262428_c3_g1_i5	1384	A	G	3_prime_UTR_variant	EKC41732	TBC1 domain family member 7 [Source:UniProtKB/TrEMBL;Acc:K1QXT2]	FBpp0083936	TBC1 domain family member 7
TRINITY_DN262802_c4_g1_i1	3000	G	T	missense_variant	EKC29019	Ubiquitin conjugation factor E4 A [Source:UniProtKB/TrEMBL;Acc:K1QD81]	FBpp0078927	Ubiquitination factor E4A
TRINITY_DN262802_c4_g1_i1	3062	G	T	synonymous_variant	EKC29019	Ubiquitin conjugation factor E4 A [Source:UniProtKB/TrEMBL;Acc:K1QD81]	FBpp0078927	Ubiquitination factor E4A
TRINITY_DN262802_c4_g1_i1	3098	G	A	synonymous_variant	EKC29019	Ubiquitin conjugation factor E4 A [Source:UniProtKB/TrEMBL;Acc:K1QD81]	FBpp0078927	Ubiquitination factor E4A
TRINITY_DN262864_c1_g1_i2	121	G	A	synonymous_variant	EKC24325	Hexokinase type 2 [Source:UniProtKB/TrEMBL;Acc:K1Q5Y2]	FBpp0305527	Hexokinase A
TRINITY_DN262879_c4_g1_i11	2326	A	G	3_prime_UTR_variant	EKC40593	Actin-binding LIM protein 1 [Source:UniProtKB/TrEMBL;Acc:K1R4C2]	FBpp0312325	Uncoordinated 115a
TRINITY_DN262879_c4_g1_i11	2327	A	G	3_prime_UTR_variant	EKC40593	Actin-binding LIM protein 1 [Source:UniProtKB/TrEMBL;Acc:K1R4C2]	FBpp0312325	Uncoordinated 115a
TRINITY_DN262879_c4_g1_i11	2480	T	C	3_prime_UTR_variant	EKC40593	Actin-binding LIM protein 1 [Source:UniProtKB/TrEMBL;Acc:K1R4C2]	FBpp0312325	Uncoordinated 115a
TRINITY_DN262879_c4_g1_i11	2592	A	G	3_prime_UTR_variant	EKC40593	Actin-binding LIM protein 1 [Source:UniProtKB/TrEMBL;Acc:K1R4C2]	FBpp0312325	Uncoordinated 115a
TRINITY_DN262992_c1_g3_i4	359	C	T	3_prime_UTR_variant	EKC36694	Protein ariadne-2 [Source:UniProtKB/TrEMBL;Acc:K1QZS8]	FBpp0089023	ariadne 1
TRINITY_DN262992_c1_g3_i4	1144	C	T	synonymous_variant	EKC36694	Protein ariadne-2 [Source:UniProtKB/TrEMBL;Acc:K1QZS8]	FBpp0089023	ariadne 1
TRINITY_DN263325_c2_g1_i2	2378	T	C	3_prime_UTR_variant	EKC22357	Guanine nucleotide-binding protein-like 1 [Source:UniProtKB/TrEMBL;Acc:K1PEL4]	FBpp0080939	Nucleostemin 4
TRINITY_DN263395_c3_g1_i2	219	G	A	synonymous_variant	EKC42014	UPF0632 protein A [Source:UniProtKB/TrEMBL;Acc:K1RE71]	FBpp0099642	NA
TRINITY_DN263417_c0_g2_i7	302	G	A	synonymous_variant	EKC28536	CAD protein [Source:UniProtKB/TrEMBL;Acc:K1R3V0]	FBpp0088675	rudimentary
TRINITY_DN264064_c4_g1_i1	373	C	T	synonymous_variant	EKC21053	Polypeptide N-acetylgalactosaminyltransferase 2 [Source:UniProtKB/TrEMBL;Acc:K1PHQ1]	FBpp0292961	Polypeptide N-Acetylgalactosaminyltransferase 2
TRINITY_DN264064_c4_g1_i1	391	C	T	synonymous_variant	EKC21053	Polypeptide N-acetylgalactosaminyltransferase 2 [Source:UniProtKB/TrEMBL;Acc:K1PHQ1]	FBpp0292961	Polypeptide N-Acetylgalactosaminyltransferase 2
TRINITY_DN264207_c9_g1_i2	1235	G	C	3_prime_UTR_variant	EKC22180	CDK-activating kinase assembly factor MAT1 [Source:UniProtKB/TrEMBL;Acc:K1Q034]	FBpp0087350	Menage a trois 1
TRINITY_DN264351_c3_g1_i7	1637	C	T	5_prime_UTR_variant	EKC24941	Glycine receptor subunit alpha-2 [Source:UniProtKB/TrEMBL;Acc:K1QTM1]	FBpp0307403	GluClŒ±
TRINITY_DN264823_c0_g1_i1	1755	G	A	missense_variant	EKC39307	Major vault protein [Source:UniProtKB/TrEMBL;Acc:K1QQR1]	NA	NA
TRINITY_DN264823_c0_g1_i1	1976	C	T	synonymous_variant	EKC39307	Major vault protein [Source:UniProtKB/TrEMBL;Acc:K1QQR1]	NA	NA
TRINITY_DN264823_c0_g1_i1	2060	T	C	synonymous_variant	EKC39307	Major vault protein [Source:UniProtKB/TrEMBL;Acc:K1QQR1]	NA	NA
TRINITY_DN264823_c0_g1_i1	2099	T	C	synonymous_variant	EKC39307	Major vault protein [Source:UniProtKB/TrEMBL;Acc:K1QQR1]	NA	NA
TRINITY_DN264823_c0_g1_i1	2117	C	T	synonymous_variant	EKC39307	Major vault protein [Source:UniProtKB/TrEMBL;Acc:K1QQR1]	NA	NA
TRINITY_DN264823_c0_g1_i1	2519	A	G	synonymous_variant	EKC39307	Major vault protein [Source:UniProtKB/TrEMBL;Acc:K1QQR1]	NA	NA
TRINITY_DN264924_c2_g5_i1	898	C	A	synonymous_variant	EKC26388	Gamma-aminobutyric acid receptor-associated protein [Source:UniProtKB/TrEMBL;Acc:K1PXH7]	FBpp0084082	NA
TRINITY_DN265115_c4_g1_i7	332	C	T	synonymous_variant	EKC36901	WD repeat-containing protein 42A [Source:UniProtKB/TrEMBL;Acc:K1RR48]	FBpp0072657	NA
TRINITY_DN265348_c2_g1_i16	708	G	A	5_prime_UTR_variant	EKC42774	Sex-regulated protein janus-A [Source:UniProtKB/TrEMBL;Acc:K1RG69]	FBpp0089165	janus A
TRINITY_DN265533_c5_g2_i2	711	A	G	synonymous_variant	EKC24406	Protein RER1 [Source:UniProtKB/TrEMBL;Acc:K1QS41]	FBpp0084189	NA
TRINITY_DN265533_c5_g2_i2	720	A	G	synonymous_variant	EKC24406	Protein RER1 [Source:UniProtKB/TrEMBL;Acc:K1QS41]	FBpp0084189	NA
TRINITY_DN265683_c1_g2_i1	1954	G	A	synonymous_variant	EKC22747	Tribbles-like protein 2 [Source:UniProtKB/TrEMBL;Acc:K1PFT1]	FBpp0077893	tribbles
TRINITY_DN265697_c2_g1_i1	566	A	G	missense_variant	EKC19455	No attribute	NA	NA
TRINITY_DN265705_c7_g1_i4	2378	C	T	3_prime_UTR_variant	EKC28990	No attribute	NA	NA
TRINITY_DN265725_c0_g1_i4	1938	C	T	missense_variant	EKC33077	Nucleolar complex protein 3-like protein [Source:UniProtKB/TrEMBL;Acc:K1Q8S0]	FBpp0081117	NA
TRINITY_DN265929_c2_g2_i3	755	G	A	synonymous_variant	EKC32441	Kazal-type serine protease inhibitor domain-containing protein 1 [Source:UniProtKB/TrEMBL;Acc:K1REB7]	FBpp0074476	kekkon 5
TRINITY_DN265929_c2_g2_i3	944	T	C	synonymous_variant	EKC32441	Kazal-type serine protease inhibitor domain-containing protein 1 [Source:UniProtKB/TrEMBL;Acc:K1REB7]	FBpp0074476	kekkon 5
TRINITY_DN266149_c3_g1_i3	2821	G	A	synonymous_variant	EKC32655	tRNA (Uracil-5-)-methyltransferase-like protein A [Source:UniProtKB/TrEMBL;Acc:K1QUQ4]	FBpp0074808	NA
TRINITY_DN266153_c1_g1_i5	1340	C	A	missense_variant	EKC37760	Glycogenin-1 [Source:UniProtKB/TrEMBL;Acc:K1R9A7]	FBpp0308233	Glycogenin
TRINITY_DN266153_c1_g1_i5	1390	G	A	missense_variant	EKC37760	Glycogenin-1 [Source:UniProtKB/TrEMBL;Acc:K1R9A7]	FBpp0308233	Glycogenin
TRINITY_DN266375_c0_g1_i4	1254	G	A	synonymous_variant	EKC23273	Microtubule-associated protein futsch [Source:UniProtKB/TrEMBL;Acc:K1PNL0]	FBpp0300235	futsch
TRINITY_DN266703_c5_g1_i5	2467	C	T	3_prime_UTR_variant	EKC32789	Kanadaptin [Source:UniProtKB/TrEMBL;Acc:K1QNW6]	FBpp0083082	NA
TRINITY_DN266773_c1_g2_i11	756	G	A	synonymous_variant	EKC34675	CTP synthase 1 [Source:UniProtKB/TrEMBL;Acc:K1R0P8]	FBpp0311740	CTP synthase
TRINITY_DN266798_c2_g1_i2	270	C	T	synonymous_variant	EKC32958	Methylglutaconyl-CoA hydratase, mitochondrial [Source:UniProtKB/TrEMBL;Acc:K1QGC5]	FBpp0086770	Enoyl-CoA hydratase, short chain 1
TRINITY_DN266914_c2_g3_i2	219	G	A	synonymous_variant	EKC21308	CAP-Gly domain-containing linker protein 1 [Source:UniProtKB/TrEMBL;Acc:K1PIA1]	NA	NA
TRINITY_DN266914_c2_g3_i2	261	G	A	synonymous_variant	EKC21308	CAP-Gly domain-containing linker protein 1 [Source:UniProtKB/TrEMBL;Acc:K1PIA1]	NA	NA
TRINITY_DN266914_c2_g3_i2	801	G	A	synonymous_variant	EKC21308	CAP-Gly domain-containing linker protein 1 [Source:UniProtKB/TrEMBL;Acc:K1PIA1]	NA	NA
TRINITY_DN266914_c2_g3_i2	1575	G	A	synonymous_variant	EKC21308	CAP-Gly domain-containing linker protein 1 [Source:UniProtKB/TrEMBL;Acc:K1PIA1]	NA	NA
TRINITY_DN266968_c2_g1_i1	1239	T	G	3_prime_UTR_variant	EKC26957	Ubiquitin thioesterase Zranb1 [Source:UniProtKB/TrEMBL;Acc:K1PRQ2]	FBpp0081569	trabid
TRINITY_DN267040_c9_g1_i4	791	C	T	synonymous_variant	EKC41139	Ubiquitin-conjugating enzyme E2 J2 [Source:UniProtKB/TrEMBL;Acc:K1RBY2]	FBpp0302818	NA
TRINITY_DN267045_c2_g1_i4	1644	G	A	missense_variant	EKC39521	Muscle M-line assembly protein unc-89 [Source:UniProtKB/TrEMBL;Acc:K1RX54]	NA	NA
TRINITY_DN267045_c2_g1_i4	1677	G	C	missense_variant	EKC39521	Muscle M-line assembly protein unc-89 [Source:UniProtKB/TrEMBL;Acc:K1RX54]	NA	NA
TRINITY_DN267045_c2_g1_i4	1686	C	A	missense_variant	EKC39521	Muscle M-line assembly protein unc-89 [Source:UniProtKB/TrEMBL;Acc:K1RX54]	NA	NA
TRINITY_DN267060_c3_g2_i1	883	G	A	synonymous_variant	EKC26839	Nuclear receptor subfamily 0 group B member 1 [Source:UniProtKB/TrEMBL;Acc:K1Q6C5]	FBpp0082036	seven up
TRINITY_DN267060_c3_g2_i1	955	A	G	synonymous_variant	EKC26839	Nuclear receptor subfamily 0 group B member 1 [Source:UniProtKB/TrEMBL;Acc:K1Q6C5]	FBpp0082036	seven up
TRINITY_DN267060_c3_g2_i1	1114	T	C	synonymous_variant	EKC26839	Nuclear receptor subfamily 0 group B member 1 [Source:UniProtKB/TrEMBL;Acc:K1Q6C5]	FBpp0082036	seven up
TRINITY_DN267060_c3_g2_i1	1238	A	G	missense_variant	EKC26839	Nuclear receptor subfamily 0 group B member 1 [Source:UniProtKB/TrEMBL;Acc:K1Q6C5]	FBpp0082036	seven up
TRINITY_DN267244_c7_g1_i1	2071	A	T	missense_variant	EKC34507	Pancreatic lipase-related protein 1 [Source:UniProtKB/TrEMBL;Acc:K1QCA6]	FBpp0070831	NA
TRINITY_DN267244_c7_g1_i1	2087	C	A	missense_variant	EKC34507	Pancreatic lipase-related protein 1 [Source:UniProtKB/TrEMBL;Acc:K1QCA6]	FBpp0070831	NA
TRINITY_DN267249_c2_g1_i1	799	C	T	synonymous_variant	EKC38766	Exosome complex exonuclease RRP44 [Source:UniProtKB/TrEMBL;Acc:K1RVG0]	FBpp0306666	Dis3
TRINITY_DN267249_c2_g1_i1	1153	C	T	synonymous_variant	EKC38766	Exosome complex exonuclease RRP44 [Source:UniProtKB/TrEMBL;Acc:K1RVG0]	FBpp0306666	Dis3
TRINITY_DN267249_c2_g1_i1	1882	C	T	synonymous_variant	EKC38766	Exosome complex exonuclease RRP44 [Source:UniProtKB/TrEMBL;Acc:K1RVG0]	FBpp0306666	Dis3
TRINITY_DN267249_c2_g1_i1	1906	C	T	synonymous_variant	EKC38766	Exosome complex exonuclease RRP44 [Source:UniProtKB/TrEMBL;Acc:K1RVG0]	FBpp0306666	Dis3
TRINITY_DN267251_c1_g1_i1	1961	C	T	synonymous_variant	EKC23361	Putative tyrosinase-like protein tyr-3 [Source:UniProtKB/TrEMBL;Acc:K1QPB3]	NA	NA
TRINITY_DN267419_c3_g1_i9	1930	C	T	3_prime_UTR_variant	EKC43000	No attribute	FBpp0112001	uncoordinated-104
TRINITY_DN267449_c3_g1_i4	896	C	A	3_prime_UTR_variant	EKC39285	Calcium and integrin-binding protein 1 [Source:UniProtKB/TrEMBL;Acc:K1RDA2]	FBpp0293260	Calcium and integrin binding family member 2
TRINITY_DN267449_c3_g1_i4	899	T	C	3_prime_UTR_variant	EKC39285	Calcium and integrin-binding protein 1 [Source:UniProtKB/TrEMBL;Acc:K1RDA2]	FBpp0293260	Calcium and integrin binding family member 2
TRINITY_DN267449_c3_g1_i4	1354	G	A	3_prime_UTR_variant	EKC39285	Calcium and integrin-binding protein 1 [Source:UniProtKB/TrEMBL;Acc:K1RDA2]	FBpp0293260	Calcium and integrin binding family member 2
TRINITY_DN267601_c3_g1_i12	839	C	T	missense_variant	EKC41832	GTPase IMAP family member 4 [Source:UniProtKB/TrEMBL;Acc:K1QY01]	NA	NA
TRINITY_DN267601_c3_g1_i12	997	T	C	synonymous_variant	EKC41832	GTPase IMAP family member 4 [Source:UniProtKB/TrEMBL;Acc:K1QY01]	NA	NA
TRINITY_DN267705_c5_g1_i10	705	G	A	synonymous_variant	EKC23442	Pyrazinamidase/nicotinamidase [Source:UniProtKB/TrEMBL;Acc:K1PHI3]	FBpp0083200	Nicotinamide amidase
TRINITY_DN267740_c3_g1_i3	2976	C	T	synonymous_variant	EKC35082	PDZ domain-containing RING finger protein 4 [Source:UniProtKB/TrEMBL;Acc:K1QDW8]	FBpp0302673	SLo interacting protein 1
TRINITY_DN267740_c3_g1_i3	3903	G	T	synonymous_variant	EKC35082	PDZ domain-containing RING finger protein 4 [Source:UniProtKB/TrEMBL;Acc:K1QDW8]	FBpp0302673	SLo interacting protein 1
TRINITY_DN267822_c1_g1_i14	2933	C	T	synonymous_variant	EKC23781	E3 ubiquitin-protein ligase Bre1 [Source:UniProtKB/TrEMBL;Acc:K1QQJ7]	FBpp0076822	Bre1
TRINITY_DN267822_c1_g1_i14	2948	C	T	synonymous_variant	EKC23781	E3 ubiquitin-protein ligase Bre1 [Source:UniProtKB/TrEMBL;Acc:K1QQJ7]	FBpp0076822	Bre1
TRINITY_DN268042_c0_g3_i3	1840	A	G	synonymous_variant	EKC20322	No attribute	FBpp0081283	NA
TRINITY_DN268088_c6_g1_i2	214	G	A	3_prime_UTR_variant	EKC24244	Calmodulin [Source:UniProtKB/TrEMBL;Acc:K1PYT1]	FBpp0293503	Calmodulin
TRINITY_DN268088_c6_g1_i2	224	G	C	3_prime_UTR_variant	EKC24244	Calmodulin [Source:UniProtKB/TrEMBL;Acc:K1PYT1]	FBpp0293503	Calmodulin
TRINITY_DN268368_c2_g1_i1	650	C	G	synonymous_variant	EKC42151	Katanin p80 WD40-containing subunit B1 [Source:UniProtKB/TrEMBL;Acc:K1S422]	FBpp0073459	Transport and Golgi organization 4
TRINITY_DN268459_c1_g1_i3	2071	G	A	synonymous_variant	EKC36035	tRNA-splicing endonuclease subunit Sen2 [Source:UniProtKB/TrEMBL;Acc:K1R4D1]	FBpp0288501	tRNA splicing endonuclease subunit 2
TRINITY_DN268462_c2_g1_i5	997	G	A	synonymous_variant	EKC23305	Putative cytochrome P450 12b2, mitochondrial [Source:UniProtKB/TrEMBL;Acc:K1Q357]	FBpp0089308	Cyp49a1
TRINITY_DN268525_c5_g1_i1	758	C	T	3_prime_UTR_variant	EKC35164	Rho guanine nucleotide exchange factor 7 [Source:UniProtKB/TrEMBL;Acc:K1QVA2]	NA	NA
TRINITY_DN268525_c5_g1_i1	886	A	G	3_prime_UTR_variant	EKC35164	Rho guanine nucleotide exchange factor 7 [Source:UniProtKB/TrEMBL;Acc:K1QVA2]	NA	NA
TRINITY_DN268576_c4_g4_i19	2902	C	T	synonymous_variant	EKC30438	DNA-directed RNA polymerase [Source:UniProtKB/TrEMBL;Acc:K1Q910]	FBpp0073387	RNA polymerase II 215kD subunit
TRINITY_DN268583_c2_g1_i6	583	A	G	synonymous_variant	EKC41774	AMP deaminase 2 [Source:UniProtKB/TrEMBL;Acc:K1RDK1]	FBpp0309386	AMP deaminase
TRINITY_DN268583_c2_g1_i6	988	C	T	synonymous_variant	EKC41774	AMP deaminase 2 [Source:UniProtKB/TrEMBL;Acc:K1RDK1]	FBpp0309386	AMP deaminase
TRINITY_DN268583_c2_g1_i6	1060	C	T	synonymous_variant	EKC41774	AMP deaminase 2 [Source:UniProtKB/TrEMBL;Acc:K1RDK1]	FBpp0309386	AMP deaminase
TRINITY_DN268596_c1_g1_i4	388	T	C	synonymous_variant	EKC20668	No attribute	NA	NA
TRINITY_DN268689_c2_g3_i15	2165	G	A	3_prime_UTR_variant	EKC23322	Calumenin [Source:UniProtKB/TrEMBL;Acc:K1PH89]	FBpp0088881	supercoiling factor
TRINITY_DN268709_c13_g1_i1	59	G	T	synonymous_variant	EKC24761	No attribute	NA	NA
TRINITY_DN268709_c13_g1_i1	344	G	A	synonymous_variant	EKC24761	No attribute	NA	NA
TRINITY_DN268727_c2_g1_i2	1058	G	A	synonymous_variant	EKC27484	NADH dehydrogenase [ubiquinone] iron-sulfur protein 2, mitochondrial [Source:UniProtKB/TrEMBL;Acc:K1Q812]	FBpp0305832	NADH dehydrogenase (ubiquinone) 49 kDa subunit
TRINITY_DN268762_c0_g1_i12	1569	C	T	synonymous_variant	EKC41515	NADH-ubiquinone oxidoreductase 75 kDa subunit, mitochondrial [Source:UniProtKB/TrEMBL;Acc:K1RIT6]	FBpp0071128	NADH dehydrogenase (ubiquinone) 75 kDa subunit
TRINITY_DN269181_c2_g1_i1	314	C	T	5_prime_UTR_variant	EKC43063	No attribute	NA	NA
TRINITY_DN269226_c4_g1_i7	2115	C	A	missense_variant	EKC20316	Structural maintenance of chromosomes protein 3 [Source:UniProtKB/TrEMBL;Acc:K1QFH5]	FBpp0074065	Structural maintenance of chromosomes 3
TRINITY_DN269226_c4_g1_i7	2117	C	G	synonymous_variant	EKC20316	Structural maintenance of chromosomes protein 3 [Source:UniProtKB/TrEMBL;Acc:K1QFH5]	FBpp0074065	Structural maintenance of chromosomes 3
TRINITY_DN269242_c4_g5_i2	1830	C	T	synonymous_variant	EKC34827	Importin-7 [Source:UniProtKB/TrEMBL;Acc:K1QD40]	FBpp0076408	moleskin
TRINITY_DN269242_c4_g5_i2	2263	G	A	missense_variant	EKC34827	Importin-7 [Source:UniProtKB/TrEMBL;Acc:K1QD40]	FBpp0076408	moleskin
TRINITY_DN269829_c4_g2_i3	659	G	A	synonymous_variant	EKC41742	Receptor-interacting serine/threonine-protein kinase 4 [Source:UniProtKB/TrEMBL;Acc:K1QXT8]	FBpp0306185	Ankyrin 2
TRINITY_DN269832_c2_g2_i4	746	G	C	3_prime_UTR_variant	EKC17715	39S ribosomal protein L4, mitochondrial [Source:UniProtKB/TrEMBL;Acc:K1PMM0]	FBpp0080401	mitochondrial ribosomal protein L4
TRINITY_DN269876_c4_g1_i2	831	A	G	missense_variant	EKC26937	Ankyrin repeat and zinc finger domain-containing protein 1 [Source:UniProtKB/TrEMBL;Acc:K1PRN2]	FBpp0306150	NA
TRINITY_DN269876_c4_g1_i2	1980	G	A	missense_variant	EKC26937	Ankyrin repeat and zinc finger domain-containing protein 1 [Source:UniProtKB/TrEMBL;Acc:K1PRN2]	FBpp0306150	NA
TRINITY_DN269876_c4_g1_i2	2068	C	T	missense_variant	EKC26937	Ankyrin repeat and zinc finger domain-containing protein 1 [Source:UniProtKB/TrEMBL;Acc:K1PRN2]	FBpp0306150	NA
TRINITY_DN269876_c4_g1_i2	2076	G	C	missense_variant	EKC26937	Ankyrin repeat and zinc finger domain-containing protein 1 [Source:UniProtKB/TrEMBL;Acc:K1PRN2]	FBpp0306150	NA
TRINITY_DN269932_c1_g1_i1	3464	G	T	missense_variant	EKC18855	Neuronal PAS domain-containing protein 4 [Source:UniProtKB/TrEMBL;Acc:K1PR04]	FBpp0112205	dysfusion
TRINITY_DN269939_c1_g1_i2	3551	T	A	synonymous_variant	EKC29617	Transcription elongation factor SPT5 [Source:UniProtKB/TrEMBL;Acc:K1PZJ2]	FBpp0085716	Spt5
TRINITY_DN270049_c5_g1_i2	912	G	A	5_prime_UTR_premature_start_codon_gain_variant	EKC35324	Titin [Source:UniProtKB/TrEMBL;Acc:K1QVQ5]	FBpp0306552	bent
TRINITY_DN270296_c8_g2_i1	707	G	A	synonymous_variant	EKC32164	No attribute	FBpp0074641	NA
TRINITY_DN270325_c2_g1_i7	872	G	T	missense_variant	EKC31028	Sorting nexin-17 [Source:UniProtKB/TrEMBL;Acc:K1QAU4]	FBpp0079550	Sorting nexin 17
TRINITY_DN270340_c2_g1_i7	2017	G	A	synonymous_variant	EKC18038	Stress-70 protein, mitochondrial [Source:UniProtKB/TrEMBL;Acc:K1P9D0]	FBpp0308990	Heat shock protein cognate 5
TRINITY_DN270561_c3_g1_i3	698	C	T	synonymous_variant	EKC41571	Protein CASP [Source:UniProtKB/TrEMBL;Acc:K1S2P4]	FBpp0071131	sniffer
TRINITY_DN270624_c5_g1_i9	1099	G	A	synonymous_variant	EKC40364	TRAF and TNF receptor-associated protein [Source:UniProtKB/TrEMBL;Acc:K1R9L0]	NA	NA
TRINITY_DN270772_c2_g1_i10	255	G	A	3_prime_UTR_variant	EKC24565	No attribute	NA	NA
TRINITY_DN270772_c2_g1_i10	809	G	A	synonymous_variant	EKC24565	No attribute	NA	NA
TRINITY_DN270872_c5_g1_i26	2824	T	G	5_prime_UTR_variant	EKC39302	Replication factor C subunit 5 [Source:UniProtKB/TrEMBL;Acc:K1QQQ5]	FBpp0078413	kinase suppressor of ras
TRINITY_DN270872_c5_g1_i26	3049	G	T	5_prime_UTR_variant	EKC39302	Replication factor C subunit 5 [Source:UniProtKB/TrEMBL;Acc:K1QQQ5]	FBpp0078413	kinase suppressor of ras
TRINITY_DN271364_c2_g1_i18	1069	A	G	synonymous_variant	EKC24584	Kinesin-like protein KIF6 [Source:UniProtKB/TrEMBL;Acc:K1PZU9]	NA	NA
TRINITY_DN271408_c6_g7_i4	477	G	A	missense_variant	EKC39269	Transcriptional adapter 2-alpha [Source:UniProtKB/TrEMBL;Acc:K1R6T5]	FBpp0302533	transcriptional Adaptor 2a
TRINITY_DN271408_c6_g7_i4	513	C	T	missense_variant	EKC39269	Transcriptional adapter 2-alpha [Source:UniProtKB/TrEMBL;Acc:K1R6T5]	FBpp0302533	transcriptional Adaptor 2a
TRINITY_DN271458_c2_g2_i1	277	C	T	missense_variant	EKC30246	Carnitine O-palmitoyltransferase 1, liver isoform [Source:UniProtKB/TrEMBL;Acc:K1R8D5]	FBpp0087400	withered
TRINITY_DN271577_c6_g2_i1	1615	T	C	synonymous_variant	EKC18082	Potassium voltage-gated channel protein Shab [Source:UniProtKB/TrEMBL;Acc:K1P2V2]	FBpp0306030	Shaker cognate b
TRINITY_DN271625_c3_g1_i10	317	C	T	5_prime_UTR_variant	EKC39860	Cytochrome c oxidase subunit 6B [Source:UniProtKB/TrEMBL;Acc:K1REQ4]	NA	NA
TRINITY_DN271790_c1_g1_i4	336	G	A	synonymous_variant	EKC23296	Caprin-1 [Source:UniProtKB/TrEMBL;Acc:K1QP17]	NA	NA
TRINITY_DN271790_c1_g1_i4	642	G	A	synonymous_variant	EKC23296	Caprin-1 [Source:UniProtKB/TrEMBL;Acc:K1QP17]	NA	NA
TRINITY_DN271790_c1_g1_i4	660	T	C	synonymous_variant	EKC23296	Caprin-1 [Source:UniProtKB/TrEMBL;Acc:K1QP17]	NA	NA
TRINITY_DN271790_c1_g1_i4	681	C	T	synonymous_variant	EKC23296	Caprin-1 [Source:UniProtKB/TrEMBL;Acc:K1QP17]	NA	NA
TRINITY_DN271790_c1_g1_i4	792	C	T	synonymous_variant	EKC23296	Caprin-1 [Source:UniProtKB/TrEMBL;Acc:K1QP17]	NA	NA
TRINITY_DN271790_c1_g1_i4	819	C	T	synonymous_variant	EKC23296	Caprin-1 [Source:UniProtKB/TrEMBL;Acc:K1QP17]	NA	NA
TRINITY_DN271790_c1_g1_i4	852	C	G	synonymous_variant	EKC23296	Caprin-1 [Source:UniProtKB/TrEMBL;Acc:K1QP17]	NA	NA
TRINITY_DN271790_c1_g1_i4	1192	G	T	missense_variant	EKC23296	Caprin-1 [Source:UniProtKB/TrEMBL;Acc:K1QP17]	NA	NA
TRINITY_DN271790_c1_g1_i4	1230	G	A	synonymous_variant	EKC23296	Caprin-1 [Source:UniProtKB/TrEMBL;Acc:K1QP17]	NA	NA
TRINITY_DN271790_c1_g1_i4	1278	G	A	synonymous_variant	EKC23296	Caprin-1 [Source:UniProtKB/TrEMBL;Acc:K1QP17]	NA	NA
TRINITY_DN271862_c1_g1_i5	849	T	A	synonymous_variant	EKC42946	Peptidase M20 domain-containing protein 2 [Source:UniProtKB/TrEMBL;Acc:K1S6A4]	NA	NA
TRINITY_DN271993_c1_g3_i2	885	C	T	synonymous_variant	EKC33861	Putative rRNA methyltransferase 3 [Source:UniProtKB/TrEMBL;Acc:K1RI14]	FBpp0073943	NA
TRINITY_DN271993_c1_g3_i2	1146	C	A	synonymous_variant	EKC33861	Putative rRNA methyltransferase 3 [Source:UniProtKB/TrEMBL;Acc:K1RI14]	FBpp0073943	NA
TRINITY_DN271993_c1_g3_i2	1194	T	C	synonymous_variant	EKC33861	Putative rRNA methyltransferase 3 [Source:UniProtKB/TrEMBL;Acc:K1RI14]	FBpp0073943	NA
TRINITY_DN272100_c1_g1_i14	1303	C	T	missense_variant	EKC20241	Williams-Beuren syndrome chromosomal region 16-like protein [Source:UniProtKB/TrEMBL;Acc:K1QFB9]	FBpp0077702	NA
TRINITY_DN272108_c0_g1_i19	1594	C	T	synonymous_variant	EKC19840	Kinesin-like protein KIF3A [Source:UniProtKB/TrEMBL;Acc:K1PTX3]	FBpp0076861	Kinesin-like protein at 64D
TRINITY_DN272108_c0_g1_i19	2101	C	A	synonymous_variant	EKC19840	Kinesin-like protein KIF3A [Source:UniProtKB/TrEMBL;Acc:K1PTX3]	FBpp0076861	Kinesin-like protein at 64D
TRINITY_DN272165_c3_g1_i2	794	C	T	synonymous_variant	EKC30500	Aldehyde dehydrogenase, mitochondrial [Source:UniProtKB/TrEMBL;Acc:K1QNT7]	FBpp0304847	Aldehyde dehydrogenase
TRINITY_DN272277_c3_g1_i11	376	C	T	missense_variant	EKC29775	15-hydroxyprostaglandin dehydrogenase [NAD+] [Source:UniProtKB/TrEMBL;Acc:K1QLT1]	FBpp0300159	NA
TRINITY_DN272329_c5_g1_i9	267	C	T	synonymous_variant	EKC20975	Pre-mRNA-splicing factor SLU7 [Source:UniProtKB/TrEMBL;Acc:K1PX54]	FBpp0084787	Slu7
TRINITY_DN272329_c5_g1_i9	270	C	T	synonymous_variant	EKC20975	Pre-mRNA-splicing factor SLU7 [Source:UniProtKB/TrEMBL;Acc:K1PX54]	FBpp0084787	Slu7
TRINITY_DN272329_c5_g1_i9	1575	G	A	synonymous_variant	EKC20975	Pre-mRNA-splicing factor SLU7 [Source:UniProtKB/TrEMBL;Acc:K1PX54]	FBpp0084787	Slu7
TRINITY_DN272329_c5_g1_i9	1599	G	A	synonymous_variant	EKC20975	Pre-mRNA-splicing factor SLU7 [Source:UniProtKB/TrEMBL;Acc:K1PX54]	FBpp0084787	Slu7
TRINITY_DN272362_c2_g1_i2	1059	A	G	synonymous_variant	EKC25931	No attribute	FBpp0111897	NA
TRINITY_DN272452_c0_g4_i9	3432	G	A	missense_variant	EKC24115	Dual specificity protein kinase CLK2 [Source:UniProtKB/TrEMBL;Acc:K1Q5E0]	FBpp0289023	Darkener of apricot
TRINITY_DN272503_c4_g1_i4	992	T	A	5_prime_UTR_variant	EKC24613	Tetratricopeptide repeat protein 39C [Source:UniProtKB/TrEMBL;Acc:K1PSN4]	NA	NA
TRINITY_DN272503_c4_g1_i4	1287	C	T	5_prime_UTR_variant	EKC24613	Tetratricopeptide repeat protein 39C [Source:UniProtKB/TrEMBL;Acc:K1PSN4]	NA	NA
TRINITY_DN272702_c4_g1_i21	609	C	T	missense_variant	EKC20324	Transmembrane protein 97 [Source:UniProtKB/TrEMBL;Acc:K1PN62]	NA	NA
TRINITY_DN272702_c4_g1_i21	636	G	A	synonymous_variant	EKC20324	Transmembrane protein 97 [Source:UniProtKB/TrEMBL;Acc:K1PN62]	NA	NA
TRINITY_DN272768_c2_g2_i7	2270	C	T	synonymous_variant	EKC37109	Transporter [Source:UniProtKB/TrEMBL;Acc:K1R108]	FBpp0088910	GABA transporter
TRINITY_DN272781_c3_g1_i1	255	G	A	missense_variant	EKC21891	Rho GTPase-activating protein 21 [Source:UniProtKB/TrEMBL;Acc:K1QJM4]	FBpp0311266	Rho GTPase activating protein at 19D
TRINITY_DN272781_c3_g1_i1	1565	G	A	synonymous_variant	EKC21891	Rho GTPase-activating protein 21 [Source:UniProtKB/TrEMBL;Acc:K1QJM4]	FBpp0311266	Rho GTPase activating protein at 19D
TRINITY_DN272915_c3_g1_i1	1231	G	A	synonymous_variant	EKC32152	Coiled-coil domain-containing protein 47 [Source:UniProtKB/TrEMBL;Acc:K1Q683]	FBpp0077214	NA
TRINITY_DN272952_c4_g1_i12	532	T	C	5_prime_UTR_variant	EKC24182	No attribute	FBpp0305389	F-box involved in polyQ pathogenesis
TRINITY_DN273037_c0_g1_i13	2092	T	A	synonymous_variant	EKC18906	Nucleolar MIF4G domain-containing protein 1 [Source:UniProtKB/TrEMBL;Acc:K1QBK5]	FBpp0072768	NA
TRINITY_DN273162_c2_g1_i10	2606	C	T	5_prime_UTR_variant	EKC33588	No attribute	NA	NA
TRINITY_DN273270_c0_g1_i4	713	C	T	missense_variant	EKC24403	Period circadian protein [Source:UniProtKB/TrEMBL;Acc:K1PRV3]	NA	NA
TRINITY_DN273270_c0_g1_i4	784	G	A	missense_variant	EKC24403	Period circadian protein [Source:UniProtKB/TrEMBL;Acc:K1PRV3]	NA	NA
TRINITY_DN273274_c4_g1_i1	981	A	C	synonymous_variant	EKC39990	Double-stranded RNA-binding protein Staufen-like protein 2 [Source:UniProtKB/TrEMBL;Acc:K1RF87]	FBpp0085962	staufen
TRINITY_DN273274_c4_g1_i1	1056	C	T	synonymous_variant	EKC39990	Double-stranded RNA-binding protein Staufen-like protein 2 [Source:UniProtKB/TrEMBL;Acc:K1RF87]	FBpp0085962	staufen
TRINITY_DN273481_c1_g2_i3	3218	G	A	5_prime_UTR_variant	EKC30244	Coatomer subunit beta [Source:UniProtKB/TrEMBL;Acc:K1QGK2]	FBpp0074348	Coat Protein (coatomer) Œ≤
TRINITY_DN273598_c3_g1_i11	575	C	A	3_prime_UTR_variant	EKC17881	60S ribosomal protein L8 [Source:UniProtKB/TrEMBL;Acc:K1Q938]	FBpp0072801	Ribosomal protein L8
TRINITY_DN273598_c3_g1_i11	1571	T	G	synonymous_variant	EKC17881	60S ribosomal protein L8 [Source:UniProtKB/TrEMBL;Acc:K1Q938]	FBpp0072801	Ribosomal protein L8
TRINITY_DN273609_c4_g2_i1	1059	A	G	3_prime_UTR_variant	EKC27629	Alpha-crystallin B chain [Source:UniProtKB/TrEMBL;Acc:K1Q8F7]	FBpp0074502	NA
TRINITY_DN273744_c2_g1_i13	2091	C	A	synonymous_variant	EKC35063	Sialin [Source:UniProtKB/TrEMBL;Acc:K1QMK2]	FBpp0308734	Major Facilitator Superfamily Transporter 10
TRINITY_DN273763_c2_g1_i1	2573	A	T	5_prime_UTR_variant	EKC25219	Ornithine aminotransferase, mitochondrial [Source:UniProtKB/TrEMBL;Acc:K1Q1I3]	FBpp0074729	Ornithine aminotransferase precursor
TRINITY_DN273783_c2_g1_i11	2904	A	C	synonymous_variant	EKC33131	Sodium/calcium exchanger 3 [Source:UniProtKB/TrEMBL;Acc:K1RGC9]	FBpp0083403	Na/Ca-exchange protein
TRINITY_DN273850_c3_g1_i7	1962	A	G	synonymous_variant	EKC41879	No attribute	NA	NA
TRINITY_DN273957_c1_g1_i13	2441	C	T	synonymous_variant	EKC18631	Paired amphipathic helix protein Sin3b [Source:UniProtKB/TrEMBL;Acc:K1QAV9]	FBpp0308713	Sin3A
TRINITY_DN274081_c9_g1_i6	1557	A	T	synonymous_variant	EKC35207	Lipopolysaccharide cholinephosphotransferase licD [Source:UniProtKB/TrEMBL;Acc:K1QE68]	NA	NA
TRINITY_DN274089_c1_g6_i1	423	T	C	3_prime_UTR_variant	EKC26599	3-hydroxyisobutyryl-CoA hydrolase, mitochondrial [Source:UniProtKB/TrEMBL;Acc:K1Q5T4]	FBpp0308628	quiver
TRINITY_DN274257_c1_g2_i3	2276	T	G	missense_variant	EKC39558	SET and MYND domain-containing protein 5 [Source:UniProtKB/TrEMBL;Acc:K1R132]	FBpp0077790	Stress induced phosphoprotein 1
TRINITY_DN274286_c2_g2_i2	2108	A	G	synonymous_variant	EKC20151	No attribute	FBpp0089221	Mitochondrial assembly regulatory factor
TRINITY_DN274347_c4_g2_i7	2187	C	A	3_prime_UTR_variant	EKC36111	F-box only protein 25 [Source:UniProtKB/TrEMBL;Acc:K1RP09]	FBpp0075858	NA
TRINITY_DN274355_c0_g1_i20	2437	A	G	synonymous_variant	EKC37111	Eukaryotic translation initiation factor 5B [Source:UniProtKB/TrEMBL;Acc:K1RRQ1]	FBpp0301572	eukaryotic translation initiation factor 5B
TRINITY_DN274382_c2_g2_i3	584	A	C	5_prime_UTR_variant	EKC35518	Cytochrome P450 2B4 [Source:UniProtKB/TrEMBL;Acc:K1QNP2]	FBpp0074381	Cytochrome P450-18a1
TRINITY_DN274439_c1_g3_i1	423	C	G	synonymous_variant	EKC24079	No attribute	NA	NA
TRINITY_DN274445_c7_g8_i6	718	C	T	synonymous_variant	EKC34093	Small acidic protein [Source:UniProtKB/TrEMBL;Acc:K1QJZ8]	NA	NA
TRINITY_DN274490_c5_g1_i5	1810	A	G	3_prime_UTR_variant	EKC34991	Kyphoscoliosis peptidase [Source:UniProtKB/TrEMBL;Acc:K1RL06]	NA	NA
TRINITY_DN274742_c0_g2_i7	577	G	A	synonymous_variant	EKC30772	RNA-binding protein 9 [Source:UniProtKB/TrEMBL;Acc:K1Q2X2]	FBpp0112331	RNA-binding Fox protein 1
TRINITY_DN274750_c3_g1_i3	694	G	T	synonymous_variant	EKC18935	No attribute	FBpp0310733	NA
TRINITY_DN274851_c5_g1_i27	1104	T	G	synonymous_variant	EKC27863	Serpin B8 [Source:UniProtKB/TrEMBL;Acc:K1Q1R5]	FBpp0085912	Serpin 55B
TRINITY_DN274851_c5_g1_i27	1201	T	C	missense_variant	EKC27863	Serpin B8 [Source:UniProtKB/TrEMBL;Acc:K1Q1R5]	FBpp0085912	Serpin 55B
TRINITY_DN274856_c1_g2_i10	670	C	A	missense_variant	EKC33672	No attribute	FBpp0079165	Macroglobulin complement-related
TRINITY_DN274956_c1_g1_i4	2894	T	C	synonymous_variant	EKC40377	NAD(P) transhydrogenase, mitochondrial [Source:UniProtKB/TrEMBL;Acc:K1QU53]	NA	NA
TRINITY_DN274956_c1_g1_i4	3251	G	A	synonymous_variant	EKC40377	NAD(P) transhydrogenase, mitochondrial [Source:UniProtKB/TrEMBL;Acc:K1QU53]	NA	NA
TRINITY_DN274960_c0_g1_i5	1326	C	T	synonymous_variant	EKC33017	BRCA1-associated protein [Source:UniProtKB/TrEMBL;Acc:K1Q8D1]	FBpp0304474	NA
TRINITY_DN274975_c2_g1_i10	1986	C	T	synonymous_variant	EKC42000	Myosin-Ib [Source:UniProtKB/TrEMBL;Acc:K1RK57]	FBpp0072566	Myosin 61F
TRINITY_DN274975_c2_g1_i10	2325	G	A	synonymous_variant	EKC42000	Myosin-Ib [Source:UniProtKB/TrEMBL;Acc:K1RK57]	FBpp0072566	Myosin 61F
TRINITY_DN274975_c2_g1_i10	2328	G	A	synonymous_variant	EKC42000	Myosin-Ib [Source:UniProtKB/TrEMBL;Acc:K1RK57]	FBpp0072566	Myosin 61F
TRINITY_DN274979_c6_g1_i4	889	C	G	missense_variant	EKC40705	No attribute	FBpp0070246	pickel
TRINITY_DN275005_c2_g1_i7	2648	A	G	synonymous_variant	EKC42316	Adenosylhomocysteinase [Source:UniProtKB/TrEMBL;Acc:K1S4H5]	FBpp0072886	Adenosylhomocysteinase like 1
TRINITY_DN275066_c4_g1_i12	2323	C	T	synonymous_variant	EKC18546	Alpha-protein kinase vwkA [Source:UniProtKB/TrEMBL;Acc:K1QAN8]	NA	NA
TRINITY_DN275066_c4_g1_i12	2543	T	C	synonymous_variant	EKC18546	Alpha-protein kinase vwkA [Source:UniProtKB/TrEMBL;Acc:K1QAN8]	NA	NA
TRINITY_DN275097_c2_g1_i10	5941	A	G	synonymous_variant	EKC29339	No attribute	FBpp0071749	plexus
TRINITY_DN275150_c4_g1_i1	557	C	T	3_prime_UTR_variant	EKC24124	Thrombospondin type-1 domain-containing protein 7B [Source:UniProtKB/TrEMBL;Acc:K1PYH3]	NA	NA
TRINITY_DN275165_c3_g1_i3	1379	A	G	synonymous_variant	EKC35314	Lipid phosphate phosphohydrolase 3 [Source:UniProtKB/TrEMBL;Acc:K1QVP3]	FBpp0297248	wunen
TRINITY_DN275175_c3_g1_i8	480	G	A	3_prime_UTR_variant	EKC18318	Kelch-like protein 5 [Source:UniProtKB/TrEMBL;Acc:K1PA35]	FBpp0071250	NA
TRINITY_DN275251_c0_g1_i8	5981	C	T	3_prime_UTR_variant	EKC18156	Mitogen-activated protein kinase kinase kinase 1 [Source:UniProtKB/TrEMBL;Acc:K1Q9R5]	FBpp0089256	Apoptotic signal-regulating kinase 1
TRINITY_DN275531_c3_g3_i2	165	G	A	synonymous_variant	EKC30500	Aldehyde dehydrogenase, mitochondrial [Source:UniProtKB/TrEMBL;Acc:K1QNT7]	FBpp0304847	Aldehyde dehydrogenase
TRINITY_DN275574_c7_g1_i6	1154	G	T	synonymous_variant	EKC23321	Tetraspanin-11 [Source:UniProtKB/TrEMBL;Acc:K1QP44]	FBpp0076234	Tetraspanin 66E
TRINITY_DN275598_c6_g1_i12	834	A	T	synonymous_variant	EKC19848	Glycine receptor subunit alpha-1 [Source:UniProtKB/TrEMBL;Acc:K1PE37]	FBpp0307403	GluClŒ±
TRINITY_DN275666_c2_g2_i6	3706	C	T	synonymous_variant	EKC38572	Transport protein Sec24C [Source:UniProtKB/TrEMBL;Acc:K1QNY7]	FBpp0077487	Secretory 24CD
TRINITY_DN275722_c0_g2_i2	528	C	T	3_prime_UTR_variant	EKC29247	Cofilin [Source:UniProtKB/TrEMBL;Acc:K1PYB0]	FBpp0072097	twinstar
TRINITY_DN275750_c2_g1_i9	920	T	C	missense_variant	EKC32196	Methionine synthase reductase, mitochondrial [Source:UniProtKB/TrEMBL;Acc:K1RDM1]	FBpp0078881	Cytochrome P450 reductase
TRINITY_DN275750_c2_g1_i9	924	G	A	missense_variant	EKC32196	Methionine synthase reductase, mitochondrial [Source:UniProtKB/TrEMBL;Acc:K1RDM1]	FBpp0078881	Cytochrome P450 reductase
TRINITY_DN275750_c2_g1_i9	970	C	T	synonymous_variant	EKC32196	Methionine synthase reductase, mitochondrial [Source:UniProtKB/TrEMBL;Acc:K1RDM1]	FBpp0078881	Cytochrome P450 reductase
TRINITY_DN275775_c5_g1_i16	515	T	A	synonymous_variant	EKC19064	Ubiquitin carboxyl-terminal hydrolase 15 [Source:UniProtKB/TrEMBL;Acc:K1PJM1]	FBpp0085430	NA
TRINITY_DN275834_c2_g1_i3	1516	G	A	synonymous_variant	EKC31788	ELKS/RAB6-interacting/CAST family member 1 [Source:UniProtKB/TrEMBL;Acc:K1QCT1]	FBpp0289478	bruchpilot
TRINITY_DN275834_c2_g1_i3	1960	G	A	synonymous_variant	EKC31788	ELKS/RAB6-interacting/CAST family member 1 [Source:UniProtKB/TrEMBL;Acc:K1QCT1]	FBpp0289478	bruchpilot
TRINITY_DN275834_c2_g1_i3	2008	G	A	synonymous_variant	EKC31788	ELKS/RAB6-interacting/CAST family member 1 [Source:UniProtKB/TrEMBL;Acc:K1QCT1]	FBpp0289478	bruchpilot
TRINITY_DN275895_c3_g1_i7	115	C	T	3_prime_UTR_variant	EKC30187	Origin recognition complex subunit 1 [Source:UniProtKB/TrEMBL;Acc:K1Q150]	FBpp0088033	Origin recognition complex subunit 1
TRINITY_DN275918_c3_g1_i10	2534	C	T	synonymous_variant	EKC41121	SAM domain and HD domain-containing protein 1 [Source:UniProtKB/TrEMBL;Acc:K1S1J4]	FBpp0312519	falten
TRINITY_DN275932_c9_g5_i4	1264	G	A	synonymous_variant	EKC20059	Trithorax group protein osa [Source:UniProtKB/TrEMBL;Acc:K1PML0]	NA	NA
TRINITY_DN276006_c0_g2_i2	530	C	A	missense_variant	EKC37274	No attribute	NA	NA
TRINITY_DN276262_c2_g1_i2	3707	G	T	3_prime_UTR_variant	EKC32318	Apoptotic chromatin condensation inducer in the nucleus [Source:UniProtKB/TrEMBL;Acc:K1QEG1]	NA	NA
TRINITY_DN276262_c2_g1_i2	4229	G	A	3_prime_UTR_variant	EKC32318	Apoptotic chromatin condensation inducer in the nucleus [Source:UniProtKB/TrEMBL;Acc:K1QEG1]	NA	NA
TRINITY_DN276396_c2_g1_i9	1619	T	C	synonymous_variant	EKC18513	Unc-45-like protein A [Source:UniProtKB/TrEMBL;Acc:K1PAR4]	FBpp0081284	uncoordinated 45
TRINITY_DN276525_c1_g1_i4	819	G	A	synonymous_variant	EKC19930	Zinc finger protein 1 [Source:UniProtKB/TrEMBL;Acc:K1PUC1]	FBpp0303607	Zn finger homeodomain 1
TRINITY_DN276567_c0_g1_i22	1992	G	A	3_prime_UTR_variant	EKC34321	Ubiquitin-associated protein 2 [Source:UniProtKB/TrEMBL;Acc:K1RJ91]	FBpp0293223	lingerer
TRINITY_DN276567_c0_g1_i22	2050	A	C	synonymous_variant	EKC34321	Ubiquitin-associated protein 2 [Source:UniProtKB/TrEMBL;Acc:K1RJ91]	FBpp0293223	lingerer
TRINITY_DN276619_c0_g1_i2	4762	G	C	3_prime_UTR_variant	EKC41573	Nuclear pore complex protein Nup88 [Source:UniProtKB/TrEMBL;Acc:K1R751]	NA	NA
TRINITY_DN276785_c6_g2_i3	633	G	C	missense_variant	EKC38352	F-box/LRR-repeat protein 21 [Source:UniProtKB/TrEMBL;Acc:K1QNB0]	NA	NA
TRINITY_DN276785_c6_g2_i3	700	C	T	missense_variant	EKC38352	F-box/LRR-repeat protein 21 [Source:UniProtKB/TrEMBL;Acc:K1QNB0]	NA	NA
TRINITY_DN276785_c6_g2_i3	1151	T	C	synonymous_variant	EKC38352	F-box/LRR-repeat protein 21 [Source:UniProtKB/TrEMBL;Acc:K1QNB0]	NA	NA
TRINITY_DN276786_c2_g1_i8	1534	A	G	missense_variant	EKC38385	EGF-like module-containing mucin-like hormone receptor-like 1 [Source:UniProtKB/TrEMBL;Acc:K1RAY0]	FBpp0304735	pawn
TRINITY_DN276788_c4_g2_i14	799	C	T	3_prime_UTR_variant	EKC22859	Kyphoscoliosis peptidase [Source:UniProtKB/TrEMBL;Acc:K1PV35]	FBpp0085567	Hillarin
TRINITY_DN276832_c3_g1_i13	115	G	C	5_prime_UTR_variant	EKC30574	Pyruvate carboxylase, mitochondrial [Source:UniProtKB/TrEMBL;Acc:K1QHI5]	FBpp0087540	Pyruvate carboxylase
TRINITY_DN276960_c3_g4_i3	143	A	G	synonymous_variant	EKC35175	Mitochondrial dicarboxylate carrier [Source:UniProtKB/TrEMBL;Acc:K1R222]	FBpp0082215	Dicarboxylate carrier 1
TRINITY_DN276960_c3_g4_i3	787	G	T	missense_variant	EKC35175	Mitochondrial dicarboxylate carrier [Source:UniProtKB/TrEMBL;Acc:K1R222]	FBpp0082215	Dicarboxylate carrier 1
TRINITY_DN276960_c3_g4_i3	1126	C	G	5_prime_UTR_variant	EKC35175	Mitochondrial dicarboxylate carrier [Source:UniProtKB/TrEMBL;Acc:K1R222]	FBpp0082215	Dicarboxylate carrier 1
TRINITY_DN277029_c2_g1_i6	1979	A	G	5_prime_UTR_variant	EKC34449	LIM domain and actin-binding protein 1 [Source:UniProtKB/TrEMBL;Acc:K1QT91]	NA	NA
TRINITY_DN277081_c2_g1_i3	419	C	T	missense_variant	EKC26148	Ras-related protein Rab-5B [Source:UniProtKB/TrEMBL;Acc:K1PWR7]	NA	NA
TRINITY_DN277089_c5_g1_i8	319	T	C	3_prime_UTR_variant	EKC37427	Ryanodine receptor 44F [Source:UniProtKB/TrEMBL;Acc:K1QKX9]	FBpp0293113	Ryanodine receptor
TRINITY_DN277089_c5_g1_i8	500	T	C	synonymous_variant	EKC37427	Ryanodine receptor 44F [Source:UniProtKB/TrEMBL;Acc:K1QKX9]	FBpp0293113	Ryanodine receptor
TRINITY_DN277163_c2_g3_i2	3780	C	T	synonymous_variant	EKC30360	Proactivator polypeptide [Source:UniProtKB/TrEMBL;Acc:K1QNB6]	FBpp0085075	Saposin-related
TRINITY_DN277261_c2_g1_i9	287	C	T	5_prime_UTR_variant	EKC21342	Regulator of nonsense transcripts 1 [Source:UniProtKB/TrEMBL;Acc:K1PBZ4]	FBpp0309612	Upf1 RNA helicase
TRINITY_DN277261_c2_g1_i9	1686	A	C	synonymous_variant	EKC21342	Regulator of nonsense transcripts 1 [Source:UniProtKB/TrEMBL;Acc:K1PBZ4]	FBpp0309612	Upf1 RNA helicase
TRINITY_DN277386_c4_g2_i4	53	A	T	missense_variant	EKC21467	A disintegrin and metalloproteinase with thrombospondin motifs 3 [Source:UniProtKB/TrEMBL;Acc:K1PCD4]	FBpp0290305	ADAM metallopeptidase with thrombospondin type 1 motif B
TRINITY_DN277386_c4_g2_i4	522	G	C	synonymous_variant	EKC21467	A disintegrin and metalloproteinase with thrombospondin motifs 3 [Source:UniProtKB/TrEMBL;Acc:K1PCD4]	FBpp0290305	ADAM metallopeptidase with thrombospondin type 1 motif B
TRINITY_DN277386_c4_g2_i4	525	C	G	synonymous_variant	EKC21467	A disintegrin and metalloproteinase with thrombospondin motifs 3 [Source:UniProtKB/TrEMBL;Acc:K1PCD4]	FBpp0290305	ADAM metallopeptidase with thrombospondin type 1 motif B
TRINITY_DN277386_c4_g2_i4	612	T	A	synonymous_variant	EKC21467	A disintegrin and metalloproteinase with thrombospondin motifs 3 [Source:UniProtKB/TrEMBL;Acc:K1PCD4]	FBpp0290305	ADAM metallopeptidase with thrombospondin type 1 motif B
TRINITY_DN277386_c4_g2_i4	2079	C	T	synonymous_variant	EKC21467	A disintegrin and metalloproteinase with thrombospondin motifs 3 [Source:UniProtKB/TrEMBL;Acc:K1PCD4]	FBpp0290305	ADAM metallopeptidase with thrombospondin type 1 motif B
TRINITY_DN277419_c3_g1_i1	534	G	T	synonymous_variant	EKC28156	Major facilitator superfamily domain-containing protein 1 [Source:UniProtKB/TrEMBL;Acc:K1R2W0]	FBpp0304752	NA
TRINITY_DN277419_c3_g1_i1	546	T	C	synonymous_variant	EKC28156	Major facilitator superfamily domain-containing protein 1 [Source:UniProtKB/TrEMBL;Acc:K1R2W0]	FBpp0304752	NA
TRINITY_DN277423_c2_g1_i12	2090	G	A	synonymous_variant	EKC41629	Disintegrin and metalloproteinase domain-containing protein 10 [Source:UniProtKB/TrEMBL;Acc:K1RD88]	FBpp0306905	stranded at second
TRINITY_DN277423_c2_g1_i12	2744	T	C	synonymous_variant	EKC41629	Disintegrin and metalloproteinase domain-containing protein 10 [Source:UniProtKB/TrEMBL;Acc:K1RD88]	FBpp0306905	stranded at second
TRINITY_DN277464_c5_g2_i8	1454	G	A	5_prime_UTR_premature_start_codon_gain_variant	EKC24009	Roundabout-like protein 3 [Source:UniProtKB/TrEMBL;Acc:K1PY43]	FBpp0077587	roundabout 3
TRINITY_DN277506_c5_g1_i2	1925	A	G	3_prime_UTR_variant	EKC28934	Regulating synaptic membrane exocytosis protein 2 [Source:UniProtKB/TrEMBL;Acc:K1QCT9]	FBpp0307704	Rab3 interacting molecule
TRINITY_DN277515_c4_g1_i9	462	G	A	synonymous_variant	EKC25356	Smoothelin-like protein 1 [Source:UniProtKB/TrEMBL;Acc:K1QUV6]	FBpp0300436	NA
TRINITY_DN277515_c4_g1_i9	1083	G	T	3_prime_UTR_variant	EKC25356	Smoothelin-like protein 1 [Source:UniProtKB/TrEMBL;Acc:K1QUV6]	FBpp0300436	NA
TRINITY_DN277515_c4_g1_i9	1103	G	T	3_prime_UTR_variant	EKC25356	Smoothelin-like protein 1 [Source:UniProtKB/TrEMBL;Acc:K1QUV6]	FBpp0300436	NA
TRINITY_DN277520_c1_g2_i2	421	G	A	synonymous_variant	EKC35733	Ubiquitin conjugation factor E4 B [Source:UniProtKB/TrEMBL;Acc:K1QPD6]	FBpp0080009	Ubiquitination factor E4B
TRINITY_DN277531_c2_g1_i3	3221	G	A	synonymous_variant	EKC33230	Slit-like protein 1 protein [Source:UniProtKB/TrEMBL;Acc:K1QW98]	FBpp0075360	Tollo
TRINITY_DN277535_c3_g1_i9	471	G	T	missense_variant	EKC33062	Xanthine dehydrogenase [Source:UniProtKB/TrEMBL;Acc:K1Q8Q7]	FBpp0082608	Aldehyde oxidase 1
TRINITY_DN277620_c3_g1_i1	1955	A	T	missense_variant	EKC22460	Follistatin-related protein 5 [Source:UniProtKB/TrEMBL;Acc:K1Q0W8]	FBpp0305788	Dpr-interacting protein Œ¥
TRINITY_DN277633_c4_g4_i13	3928	T	C	3_prime_UTR_variant	EKC26583	Host cell factor [Source:UniProtKB/TrEMBL;Acc:K1PYA2]	FBpp0306551	Host cell factor
TRINITY_DN277676_c1_g3_i3	78	G	T	3_prime_UTR_variant	EKC26082	Voltage-dependent calcium channel subunit alpha-2/delta-2 [Source:UniProtKB/TrEMBL;Acc:K1PPK8]	FBpp0311102	stolid
TRINITY_DN277680_c0_g1_i2	1215	A	G	synonymous_variant	EKC31024	Protein lap4 [Source:UniProtKB/TrEMBL;Acc:K1QIL3]	FBpp0300846	scribble
TRINITY_DN277680_c0_g1_i2	2382	C	T	synonymous_variant	EKC31024	Protein lap4 [Source:UniProtKB/TrEMBL;Acc:K1QIL3]	FBpp0300846	scribble
TRINITY_DN277680_c0_g1_i2	2835	A	G	synonymous_variant	EKC31024	Protein lap4 [Source:UniProtKB/TrEMBL;Acc:K1QIL3]	FBpp0300846	scribble
TRINITY_DN277680_c0_g1_i2	2921	T	C	missense_variant	EKC31024	Protein lap4 [Source:UniProtKB/TrEMBL;Acc:K1QIL3]	FBpp0300846	scribble
TRINITY_DN277680_c0_g1_i2	2938	T	C	missense_variant	EKC31024	Protein lap4 [Source:UniProtKB/TrEMBL;Acc:K1QIL3]	FBpp0300846	scribble
TRINITY_DN277680_c0_g1_i2	3633	A	G	synonymous_variant	EKC31024	Protein lap4 [Source:UniProtKB/TrEMBL;Acc:K1QIL3]	FBpp0300846	scribble
TRINITY_DN277680_c0_g1_i2	3771	G	C	synonymous_variant	EKC31024	Protein lap4 [Source:UniProtKB/TrEMBL;Acc:K1QIL3]	FBpp0300846	scribble
TRINITY_DN277680_c0_g1_i2	3783	A	G	synonymous_variant	EKC31024	Protein lap4 [Source:UniProtKB/TrEMBL;Acc:K1QIL3]	FBpp0300846	scribble
TRINITY_DN277708_c2_g1_i6	2674	G	A	synonymous_variant	EKC42284	Inositol 1,4,5-trisphosphate receptor type 1 [Source:UniProtKB/TrEMBL;Acc:K1REV1]	FBpp0078336	Inositol 1,4,5,-trisphosphate receptor
TRINITY_DN277708_c2_g1_i6	3691	C	A	synonymous_variant	EKC42284	Inositol 1,4,5-trisphosphate receptor type 1 [Source:UniProtKB/TrEMBL;Acc:K1REV1]	FBpp0078336	Inositol 1,4,5,-trisphosphate receptor
TRINITY_DN277708_c2_g1_i6	3811	G	A	synonymous_variant	EKC42284	Inositol 1,4,5-trisphosphate receptor type 1 [Source:UniProtKB/TrEMBL;Acc:K1REV1]	FBpp0078336	Inositol 1,4,5,-trisphosphate receptor
TRINITY_DN277719_c3_g2_i21	2764	T	C	synonymous_variant	EKC27068	Maltase-glucoamylase, intestinal [Source:UniProtKB/TrEMBL;Acc:K1PZL2]	FBpp0070057	Glucosidase 2 Œ± subunit
TRINITY_DN277748_c0_g1_i1	970	C	G	synonymous_variant	EKC32576	RING finger protein 31 [Source:UniProtKB/TrEMBL;Acc:K1RET9]	FBpp0303663	Linear Ubiquitin E3 ligase
TRINITY_DN277748_c0_g1_i1	2723	C	A	missense_variant	EKC32576	RING finger protein 31 [Source:UniProtKB/TrEMBL;Acc:K1RET9]	FBpp0303663	Linear Ubiquitin E3 ligase
TRINITY_DN277772_c1_g1_i4	1147	G	T	missense_variant	EKC31998	Protein flp [Source:UniProtKB/TrEMBL;Acc:K1QDE9]	NA	NA
TRINITY_DN277775_c4_g1_i4	22	C	G	3_prime_UTR_variant	EKC42397	Beta-taxilin [Source:UniProtKB/TrEMBL;Acc:K1QZ98]	FBpp0084281	NA
TRINITY_DN277802_c0_g1_i4	5583	G	A	synonymous_variant	EKC32540	80 kDa MCM3-associated protein [Source:UniProtKB/TrEMBL;Acc:K1QUD0]	FBpp0423199	xmas
TRINITY_DN277802_c0_g1_i4	5616	A	C	missense_variant	EKC32540	80 kDa MCM3-associated protein [Source:UniProtKB/TrEMBL;Acc:K1QUD0]	FBpp0423199	xmas
TRINITY_DN277827_c3_g1_i4	3230	C	A	missense_variant	EKC20158	No attribute	NA	NA
TRINITY_DN277843_c2_g1_i7	2756	G	A	synonymous_variant	EKC30968	RNA-binding protein 28 [Source:UniProtKB/TrEMBL;Acc:K1QAL3]	FBpp0072239	NA
TRINITY_DN277873_c4_g1_i1	1572	C	T	synonymous_variant	EKC36938	Exosome component 10 [Source:UniProtKB/TrEMBL;Acc:K1QTE9]	FBpp0311911	Rrp6
TRINITY_DN277881_c3_g2_i5	354	G	A	3_prime_UTR_variant	EKC36459	Dipeptidyl peptidase 4 [Source:UniProtKB/TrEMBL;Acc:K1QZ59]	FBpp0297739	NA
TRINITY_DN277883_c2_g4_i7	389	G	A	missense_variant	EKC42561	Protein pigeon [Source:UniProtKB/TrEMBL;Acc:K1S5G6]	FBpp0080735	pigeon
TRINITY_DN277900_c0_g1_i8	468	C	T	missense_variant	EKC20120	Armadillo repeat protein deleted in velo-cardio-facial syndrome-like protein [Source:UniProtKB/TrEMBL;Acc:K1PV28]	FBpp0110406	Adherens junction protein p120
TRINITY_DN277901_c2_g1_i12	6784	G	A	3_prime_UTR_variant	EKC34018	Glutamate synthase [NADH], amyloplastic [Source:UniProtKB/TrEMBL;Acc:K1QJR6]	FBpp0075103	NA
TRINITY_DN277904_c3_g1_i4	129	C	T	3_prime_UTR_variant	EKC34016	5'-nucleotidase domain-containing protein 2 [Source:UniProtKB/TrEMBL;Acc:K1RIJ6]	FBpp0087606	NA
TRINITY_DN277904_c3_g1_i4	883	T	A	synonymous_variant	EKC34016	5'-nucleotidase domain-containing protein 2 [Source:UniProtKB/TrEMBL;Acc:K1RIJ6]	FBpp0087606	NA
TRINITY_DN277911_c2_g2_i16	1613	C	T	synonymous_variant	EKC21158	Choline transporter-like protein 2 [Source:UniProtKB/TrEMBL;Acc:K1PHW8]	FBpp0084742	Choline transporter-like 2
TRINITY_DN277911_c2_g2_i16	2048	G	A	synonymous_variant	EKC21158	Choline transporter-like protein 2 [Source:UniProtKB/TrEMBL;Acc:K1PHW8]	FBpp0084742	Choline transporter-like 2
TRINITY_DN277911_c2_g2_i16	2108	C	A	synonymous_variant	EKC21158	Choline transporter-like protein 2 [Source:UniProtKB/TrEMBL;Acc:K1PHW8]	FBpp0084742	Choline transporter-like 2
TRINITY_DN278012_c4_g2_i4	1463	G	C	missense_variant	EKC37391	Calpain-5 [Source:UniProtKB/TrEMBL;Acc:K1RSB8]	FBpp0085715	Calpain-A
TRINITY_DN278012_c4_g2_i4	2803	A	C	3_prime_UTR_variant	EKC37391	Calpain-5 [Source:UniProtKB/TrEMBL;Acc:K1RSB8]	FBpp0085715	Calpain-A
TRINITY_DN278053_c2_g1_i7	233	G	C	synonymous_variant	EKC33941	Protein hedgehog [Source:UniProtKB/TrEMBL;Acc:K1RIA6]	FBpp0099945	hedgehog
TRINITY_DN278057_c3_g4_i9	449	T	C	5_prime_UTR_variant	EKC40283	Collagen alpha-5(VI) chain [Source:UniProtKB/TrEMBL;Acc:K1R3E8]	NA	NA
TRINITY_DN278060_c4_g1_i1	836	G	A	synonymous_variant	EKC30021	Multiple PDZ domain protein [Source:UniProtKB/TrEMBL;Acc:K1R7T1]	FBpp0293662	inactivation no afterpotential D
TRINITY_DN278085_c3_g1_i11	153	G	A	3_prime_UTR_variant	EKC28820	Laminin subunit gamma-1 [Source:UniProtKB/TrEMBL;Acc:K1QIU9]	FBpp0311281	Laminin B2
TRINITY_DN278090_c5_g1_i1	1864	A	G	synonymous_variant	EKC19091	Parathyroid hormone/parathyroid hormone-related peptide receptor [Source:UniProtKB/TrEMBL;Acc:K1QCA3]	FBpp0086614	Diuretic hormone 44 receptor 1
TRINITY_DN278094_c4_g1_i12	1363	A	T	missense_variant	EKC41210	Transcription factor AP-1 [Source:UniProtKB/TrEMBL;Acc:K1RI37]	FBpp0087498	Jun-related antigen
TRINITY_DN278095_c3_g1_i7	4832	G	A	synonymous_variant	EKC40064	Insulin receptor substrate 1 [Source:UniProtKB/TrEMBL;Acc:K1R8Z1]	FBpp0292907	chico
TRINITY_DN278107_c5_g2_i7	1432	T	C	synonymous_variant	EKC31766	Delta-like protein [Source:UniProtKB/TrEMBL;Acc:K1RCC7]	FBpp0308723	uninflatable
TRINITY_DN278112_c4_g1_i7	2043	T	C	synonymous_variant	EKC36439	Rhotekin [Source:UniProtKB/TrEMBL;Acc:K1QZ38]	FBpp0072008	NA
TRINITY_DN278166_c6_g1_i1	410	T	C	synonymous_variant	EKC40848	No attribute	FBpp0304417	Tudor staphylococcal nuclease
TRINITY_DN278202_c1_g1_i6	3213	C	A	synonymous_variant	EKC18920	WD repeat-containing protein 7 [Source:UniProtKB/TrEMBL;Acc:K1PR70]	FBpp0070303	Rabconnectin-3B
TRINITY_DN278212_c1_g2_i4	313	G	A	synonymous_variant	EKC30787	40S ribosomal protein S15 [Source:UniProtKB/TrEMBL;Acc:K1Q2Y1]	FBpp0086270	Ribosomal protein S15
TRINITY_DN278219_c3_g1_i7	3560	A	G	synonymous_variant	EKC30421	Puratrophin-1 [Source:UniProtKB/TrEMBL;Acc:K1R8V1]	FBpp0088792	Puratrophin-1-like
TRINITY_DN278219_c3_g1_i7	4136	C	T	synonymous_variant	EKC30421	Puratrophin-1 [Source:UniProtKB/TrEMBL;Acc:K1R8V1]	FBpp0088792	Puratrophin-1-like
TRINITY_DN278247_c0_g1_i7	4759	A	G	synonymous_variant	EKC19303	E3 ubiquitin-protein ligase UBR4 [Source:UniProtKB/TrEMBL;Acc:K1PCQ2]	FBpp0079167	purity of essence
TRINITY_DN278273_c0_g1_i1	3806	G	A	synonymous_variant	EKC19303	E3 ubiquitin-protein ligase UBR4 [Source:UniProtKB/TrEMBL;Acc:K1PCQ2]	FBpp0079167	purity of essence
TRINITY_DN278273_c0_g1_i1	4241	C	T	synonymous_variant	EKC19303	E3 ubiquitin-protein ligase UBR4 [Source:UniProtKB/TrEMBL;Acc:K1PCQ2]	FBpp0079167	purity of essence
TRINITY_DN278273_c0_g1_i1	4577	C	T	synonymous_variant	EKC19303	E3 ubiquitin-protein ligase UBR4 [Source:UniProtKB/TrEMBL;Acc:K1PCQ2]	FBpp0079167	purity of essence
TRINITY_DN278273_c0_g1_i1	6887	C	T	synonymous_variant	EKC19303	E3 ubiquitin-protein ligase UBR4 [Source:UniProtKB/TrEMBL;Acc:K1PCQ2]	FBpp0079167	purity of essence
TRINITY_DN278273_c0_g1_i1	7259	G	A	synonymous_variant	EKC19303	E3 ubiquitin-protein ligase UBR4 [Source:UniProtKB/TrEMBL;Acc:K1PCQ2]	FBpp0079167	purity of essence
TRINITY_DN278295_c3_g1_i5	3942	C	T	synonymous_variant	EKC34085	Nuclear pore complex protein Nup98-Nup96 [Source:UniProtKB/TrEMBL;Acc:K1QZ64]	FBpp0083851	Nucleoporin 98-96kD
TRINITY_DN278295_c3_g1_i5	5382	C	T	synonymous_variant	EKC34085	Nuclear pore complex protein Nup98-Nup96 [Source:UniProtKB/TrEMBL;Acc:K1QZ64]	FBpp0083851	Nucleoporin 98-96kD
TRINITY_DN278295_c3_g1_i5	5660	C	T	missense_variant	EKC34085	Nuclear pore complex protein Nup98-Nup96 [Source:UniProtKB/TrEMBL;Acc:K1QZ64]	FBpp0083851	Nucleoporin 98-96kD
TRINITY_DN278300_c5_g1_i4	1234	C	A	missense_variant	EKC28240	Protein shq1 [Source:UniProtKB/TrEMBL;Acc:K1QHE0]	FBpp0081123	NA
TRINITY_DN278327_c3_g1_i14	1523	T	C	missense_variant	EKC37026	Chromodomain-helicase-DNA-binding protein Mi-2-like protein [Source:UniProtKB/TrEMBL;Acc:K1RRH1]	FBpp0099808	Mi-2
TRINITY_DN278327_c3_g1_i14	2172	G	A	synonymous_variant	EKC37026	Chromodomain-helicase-DNA-binding protein Mi-2-like protein [Source:UniProtKB/TrEMBL;Acc:K1RRH1]	FBpp0099808	Mi-2
TRINITY_DN278327_c3_g1_i14	3993	G	A	synonymous_variant	EKC37026	Chromodomain-helicase-DNA-binding protein Mi-2-like protein [Source:UniProtKB/TrEMBL;Acc:K1RRH1]	FBpp0099808	Mi-2
TRINITY_DN278337_c4_g1_i11	578	G	A	synonymous_variant	EKC26377	Thrombospondin-3 [Source:UniProtKB/TrEMBL;Acc:K1PQ45]	FBpp0078941	Thrombospondin
TRINITY_DN278337_c4_g1_i11	1843	G	A	synonymous_variant	EKC26377	Thrombospondin-3 [Source:UniProtKB/TrEMBL;Acc:K1PQ45]	FBpp0078941	Thrombospondin
TRINITY_DN278372_c3_g1_i8	6645	C	T	synonymous_variant	EKC20578	Kinesin-like protein KIF26A [Source:UniProtKB/TrEMBL;Acc:K1PG80]	FBpp0310067	NA
TRINITY_DN278373_c3_g1_i5	2303	C	T	missense_variant	EKC39839	RNA polymerase II-associated protein 1 [Source:UniProtKB/TrEMBL;Acc:K1R846]	FBpp0075718	NA
TRINITY_DN278463_c2_g2_i1	973	G	C	missense_variant	EKC30229	Uridine phosphorylase 2 [Source:UniProtKB/TrEMBL;Acc:K1QGJ2]	FBpp0081280	NA
TRINITY_DN278493_c5_g1_i6	2040	A	G	3_prime_UTR_variant	EKC34022	Apoptosis 1 inhibitor [Source:UniProtKB/TrEMBL;Acc:K1QB79]	FBpp0075255	Death-associated inhibitor of apoptosis 1
TRINITY_DN278509_c10_g1_i1	1973	C	T	synonymous_variant	EKC33249	No attribute	NA	NA
TRINITY_DN278510_c4_g3_i4	176	C	T	synonymous_variant	EKC40331	Filamin-A [Source:UniProtKB/TrEMBL;Acc:K1RZ99]	FBpp0292427	cheerio
TRINITY_DN278537_c4_g1_i7	129	C	T	synonymous_variant	EKC33672	No attribute	FBpp0079133	Thioester-containing protein 2
TRINITY_DN278557_c3_g1_i4	170	C	T	3_prime_UTR_variant	EKC40334	Alsin [Source:UniProtKB/TrEMBL;Acc:K1R9I4]	FBpp0078116	Amyotrophic lateral sclerosis 2
TRINITY_DN278589_c1_g2_i4	1230	C	G	5_prime_UTR_premature_start_codon_gain_variant	EKC23632	No attribute	FBpp0110093	Repressed by TOR
TRINITY_DN278604_c6_g1_i1	1320	C	A	3_prime_UTR_variant	EKC37439	Serine/threonine-protein kinase QSK [Source:UniProtKB/TrEMBL;Acc:K1R1P5]	FBpp0292993	Salt-inducible kinase 3
TRINITY_DN278613_c6_g1_i6	2426	G	A	synonymous_variant	EKC26252	E3 ubiquitin-protein ligase MIB2 [Source:UniProtKB/TrEMBL;Acc:K1PPV3]	FBpp0307801	mind bomb 2
TRINITY_DN278637_c3_g1_i19	6744	G	A	synonymous_variant	EKC40623	Tyrosine-protein kinase receptor [Source:UniProtKB/TrEMBL;Acc:K1R4E6]	FBpp0073249	sevenless
TRINITY_DN278637_c3_g1_i19	7152	A	G	synonymous_variant	EKC40623	Tyrosine-protein kinase receptor [Source:UniProtKB/TrEMBL;Acc:K1R4E6]	FBpp0073249	sevenless
TRINITY_DN278637_c3_g1_i19	7426	G	A	missense_variant	EKC40623	Tyrosine-protein kinase receptor [Source:UniProtKB/TrEMBL;Acc:K1R4E6]	FBpp0073249	sevenless
TRINITY_DN278637_c3_g1_i19	8370	C	A	synonymous_variant	EKC40623	Tyrosine-protein kinase receptor [Source:UniProtKB/TrEMBL;Acc:K1R4E6]	FBpp0073249	sevenless
TRINITY_DN278672_c5_g1_i1	94	C	T	synonymous_variant	EKC20259	Intron-binding protein aquarius [Source:UniProtKB/TrEMBL;Acc:K1PN10]	FBpp0290264	NA
TRINITY_DN278672_c5_g1_i1	325	A	G	synonymous_variant	EKC20259	Intron-binding protein aquarius [Source:UniProtKB/TrEMBL;Acc:K1PN10]	FBpp0290264	NA
TRINITY_DN278679_c5_g3_i5	2581	G	A	synonymous_variant	EKC30369	Membrane-associated guanylate kinase, WW and PDZ domain-containing protein 1 [Source:UniProtKB/TrEMBL;Acc:K1QGV3]	FBpp0309676	Magi
TRINITY_DN278679_c5_g3_i5	2596	C	T	synonymous_variant	EKC30369	Membrane-associated guanylate kinase, WW and PDZ domain-containing protein 1 [Source:UniProtKB/TrEMBL;Acc:K1QGV3]	FBpp0309676	Magi
TRINITY_DN278680_c3_g1_i5	1260	C	T	missense_variant	EKC18731	Mitogen-activated protein kinase kinase kinase 2 [Source:UniProtKB/TrEMBL;Acc:K1QB25]	FBpp0083099	Mekk1
TRINITY_DN278680_c3_g1_i5	1953	C	A	missense_variant	EKC18731	Mitogen-activated protein kinase kinase kinase 2 [Source:UniProtKB/TrEMBL;Acc:K1QB25]	FBpp0083099	Mekk1
TRINITY_DN278680_c3_g1_i5	3052	C	T	synonymous_variant	EKC18731	Mitogen-activated protein kinase kinase kinase 2 [Source:UniProtKB/TrEMBL;Acc:K1QB25]	FBpp0083099	Mekk1
TRINITY_DN278680_c3_g2_i2	2200	C	T	synonymous_variant	EKC18731	Mitogen-activated protein kinase kinase kinase 2 [Source:UniProtKB/TrEMBL;Acc:K1QB25]	NA	NA
TRINITY_DN278680_c3_g2_i2	2313	C	T	missense_variant	EKC18731	Mitogen-activated protein kinase kinase kinase 2 [Source:UniProtKB/TrEMBL;Acc:K1QB25]	NA	NA
TRINITY_DN278680_c3_g2_i2	2344	C	T	synonymous_variant	EKC18731	Mitogen-activated protein kinase kinase kinase 2 [Source:UniProtKB/TrEMBL;Acc:K1QB25]	NA	NA
TRINITY_DN278688_c3_g1_i2	1350	C	T	synonymous_variant	EKC25687	Heat shock protein HSP 90-alpha 1 [Source:UniProtKB/TrEMBL;Acc:K1PNQ5]	FBpp0305095	Heat shock protein 83
TRINITY_DN278688_c3_g1_i2	3525	G	A	3_prime_UTR_variant	EKC25687	Heat shock protein HSP 90-alpha 1 [Source:UniProtKB/TrEMBL;Acc:K1PNQ5]	FBpp0305095	Heat shock protein 83
TRINITY_DN278697_c4_g1_i3	561	C	T	synonymous_variant	EKC19302	Cytosolic phospholipase A2 [Source:UniProtKB/TrEMBL;Acc:K1P6P4]	FBpp0296938	Synaptotagmin 7
TRINITY_DN278697_c4_g1_i3	734	G	C	missense_variant	EKC19302	Cytosolic phospholipase A2 [Source:UniProtKB/TrEMBL;Acc:K1P6P4]	FBpp0296938	Synaptotagmin 7
TRINITY_DN278716_c2_g2_i7	1651	G	A	synonymous_variant	EKC39773	Liprin-alpha-1 [Source:UniProtKB/TrEMBL;Acc:K1R1P0]	FBpp0112020	Liprin-Œ≥
TRINITY_DN278716_c2_g2_i7	2669	T	C	synonymous_variant	EKC39773	Liprin-alpha-1 [Source:UniProtKB/TrEMBL;Acc:K1R1P0]	FBpp0112020	Liprin-Œ≥
TRINITY_DN278716_c2_g2_i7	2687	A	G	synonymous_variant	EKC39773	Liprin-alpha-1 [Source:UniProtKB/TrEMBL;Acc:K1R1P0]	FBpp0112020	Liprin-Œ≥
TRINITY_DN278768_c1_g1_i20	1893	C	T	synonymous_variant	EKC33555	E3 ubiquitin-protein ligase UBR5 [Source:UniProtKB/TrEMBL;Acc:K1QXA6]	FBpp0308671	hyperplastic discs
TRINITY_DN278786_c6_g2_i3	2338	A	G	5_prime_UTR_premature_start_codon_gain_variant	EKC35321	Myosin light chain kinase, smooth muscle [Source:UniProtKB/TrEMBL;Acc:K1RLS9]	FBpp0307630	Stretchin-Mlck
TRINITY_DN278790_c2_g1_i3	971	G	A	synonymous_variant	EKC39802	Arrestin domain-containing protein 3 [Source:UniProtKB/TrEMBL;Acc:K1QSB3]	FBpp0081159	NA
TRINITY_DN278828_c7_g1_i1	2011	C	T	5_prime_UTR_variant	EKC33057	Aspartyl aminopeptidase [Source:UniProtKB/TrEMBL;Acc:K1Q8P7]	NA	NA
TRINITY_DN278841_c3_g1_i5	3241	C	T	synonymous_variant	EKC19440	Cytospin-A [Source:UniProtKB/TrEMBL;Acc:K1PSQ8]	FBpp0070156	NA
TRINITY_DN278841_c3_g1_i5	3286	G	A	synonymous_variant	EKC19440	Cytospin-A [Source:UniProtKB/TrEMBL;Acc:K1PSQ8]	FBpp0070156	NA
TRINITY_DN278841_c3_g1_i5	3937	C	T	3_prime_UTR_variant	EKC19440	Cytospin-A [Source:UniProtKB/TrEMBL;Acc:K1PSQ8]	FBpp0070156	NA
TRINITY_DN278841_c3_g1_i5	4035	C	G	3_prime_UTR_variant	EKC19440	Cytospin-A [Source:UniProtKB/TrEMBL;Acc:K1PSQ8]	FBpp0070156	NA
TRINITY_DN278905_c5_g1_i1	1354	G	A	synonymous_variant	EKC20525	General transcription factor IIH subunit 4 [Source:UniProtKB/TrEMBL;Acc:K1PW55]	FBpp0075348	marionette
TRINITY_DN278917_c2_g1_i16	976	C	T	synonymous_variant	EKC26522	Multidrug resistance-associated protein 5 [Source:UniProtKB/TrEMBL;Acc:K1PQH0]	FBpp0303069	NA
TRINITY_DN278917_c2_g1_i16	1675	A	G	synonymous_variant	EKC26522	Multidrug resistance-associated protein 5 [Source:UniProtKB/TrEMBL;Acc:K1PQH0]	FBpp0303069	NA
TRINITY_DN278917_c2_g1_i16	2419	C	T	synonymous_variant	EKC26522	Multidrug resistance-associated protein 5 [Source:UniProtKB/TrEMBL;Acc:K1PQH0]	FBpp0303069	NA
TRINITY_DN278917_c2_g1_i16	3286	G	A	synonymous_variant	EKC26522	Multidrug resistance-associated protein 5 [Source:UniProtKB/TrEMBL;Acc:K1PQH0]	FBpp0303069	NA
TRINITY_DN278917_c2_g1_i16	3356	A	G	missense_variant	EKC26522	Multidrug resistance-associated protein 5 [Source:UniProtKB/TrEMBL;Acc:K1PQH0]	FBpp0303069	NA
TRINITY_DN278917_c2_g1_i16	3712	C	T	synonymous_variant	EKC26522	Multidrug resistance-associated protein 5 [Source:UniProtKB/TrEMBL;Acc:K1PQH0]	FBpp0303069	NA
TRINITY_DN278917_c2_g1_i16	3745	C	T	synonymous_variant	EKC26522	Multidrug resistance-associated protein 5 [Source:UniProtKB/TrEMBL;Acc:K1PQH0]	FBpp0303069	NA
TRINITY_DN278917_c2_g1_i16	3934	G	A	synonymous_variant	EKC26522	Multidrug resistance-associated protein 5 [Source:UniProtKB/TrEMBL;Acc:K1PQH0]	FBpp0303069	NA
TRINITY_DN278917_c2_g1_i16	4114	C	T	synonymous_variant	EKC26522	Multidrug resistance-associated protein 5 [Source:UniProtKB/TrEMBL;Acc:K1PQH0]	FBpp0303069	NA
TRINITY_DN278917_c2_g1_i16	4684	C	T	synonymous_variant	EKC26522	Multidrug resistance-associated protein 5 [Source:UniProtKB/TrEMBL;Acc:K1PQH0]	FBpp0303069	NA
TRINITY_DN278917_c2_g1_i16	4759	C	T	synonymous_variant	EKC26522	Multidrug resistance-associated protein 5 [Source:UniProtKB/TrEMBL;Acc:K1PQH0]	FBpp0303069	NA
TRINITY_DN278917_c2_g1_i16	4852	G	A	synonymous_variant	EKC26522	Multidrug resistance-associated protein 5 [Source:UniProtKB/TrEMBL;Acc:K1PQH0]	FBpp0303069	NA
TRINITY_DN278917_c2_g1_i16	4870	A	G	synonymous_variant	EKC26522	Multidrug resistance-associated protein 5 [Source:UniProtKB/TrEMBL;Acc:K1PQH0]	FBpp0303069	NA
TRINITY_DN278936_c2_g1_i4	9567	G	A	3_prime_UTR_variant	EKC30819	Teneurin-3 [Source:UniProtKB/TrEMBL;Acc:K1QI18]	FBpp0078161	Tenascin major
TRINITY_DN278938_c1_g2_i1	2652	C	T	3_prime_UTR_variant	EKC30990	Serine/threonine-protein kinase SMG1 [Source:UniProtKB/TrEMBL;Acc:K1QQ53]	FBpp0070933	no-on-and-no-off transient C
TRINITY_DN278958_c7_g3_i2	987	C	T	5_prime_UTR_variant	EKC22097	No attribute	NA	NA
TRINITY_DN279025_c5_g1_i2	2453	A	G	synonymous_variant	EKC32733	Transcription elongation factor SPT6 [Source:UniProtKB/TrEMBL;Acc:K1QFS0]	FBpp0070861	Spt6
TRINITY_DN279025_c5_g1_i2	2459	G	A	synonymous_variant	EKC32733	Transcription elongation factor SPT6 [Source:UniProtKB/TrEMBL;Acc:K1QFS0]	FBpp0070861	Spt6
TRINITY_DN279025_c5_g1_i2	3395	A	G	synonymous_variant	EKC32733	Transcription elongation factor SPT6 [Source:UniProtKB/TrEMBL;Acc:K1QFS0]	FBpp0070861	Spt6
TRINITY_DN279025_c5_g1_i2	3599	C	A	synonymous_variant	EKC32733	Transcription elongation factor SPT6 [Source:UniProtKB/TrEMBL;Acc:K1QFS0]	FBpp0070861	Spt6
TRINITY_DN279025_c5_g1_i2	3935	T	G	synonymous_variant	EKC32733	Transcription elongation factor SPT6 [Source:UniProtKB/TrEMBL;Acc:K1QFS0]	FBpp0070861	Spt6
TRINITY_DN279025_c5_g1_i2	3944	C	T	synonymous_variant	EKC32733	Transcription elongation factor SPT6 [Source:UniProtKB/TrEMBL;Acc:K1QFS0]	FBpp0070861	Spt6
TRINITY_DN279046_c1_g2_i2	646	G	A	3_prime_UTR_variant	EKC36647	Fibrillin-1 [Source:UniProtKB/TrEMBL;Acc:K1QIQ3]	FBpp0304620	dumpy
TRINITY_DN279046_c1_g2_i2	941	A	T	3_prime_UTR_variant	EKC36647	Fibrillin-1 [Source:UniProtKB/TrEMBL;Acc:K1QIQ3]	FBpp0304620	dumpy
TRINITY_DN279046_c1_g2_i2	1455	G	A	synonymous_variant	EKC36647	Fibrillin-1 [Source:UniProtKB/TrEMBL;Acc:K1QIQ3]	FBpp0304620	dumpy
TRINITY_DN279046_c1_g2_i2	1788	C	T	synonymous_variant	EKC36647	Fibrillin-1 [Source:UniProtKB/TrEMBL;Acc:K1QIQ3]	FBpp0304620	dumpy
TRINITY_DN279049_c4_g1_i2	1668	G	C	missense_variant	EKC42585	Dystrophin [Source:UniProtKB/TrEMBL;Acc:K1RM01]	FBpp0306631	Dystrophin
TRINITY_DN279049_c4_g1_i2	1862	T	A	missense_variant	EKC42585	Dystrophin [Source:UniProtKB/TrEMBL;Acc:K1RM01]	FBpp0306631	Dystrophin
TRINITY_DN279049_c4_g1_i2	2235	A	C	missense_variant	EKC42585	Dystrophin [Source:UniProtKB/TrEMBL;Acc:K1RM01]	FBpp0306631	Dystrophin
TRINITY_DN279049_c4_g1_i2	2646	T	C	synonymous_variant	EKC42585	Dystrophin [Source:UniProtKB/TrEMBL;Acc:K1RM01]	FBpp0306631	Dystrophin
TRINITY_DN279052_c4_g1_i1	2841	C	T	synonymous_variant	EKC30461	A-kinase anchor protein 6 [Source:UniProtKB/TrEMBL;Acc:K1R8Z7]	FBpp0292449	Muscle-specific protein 300 kDa
TRINITY_DN279052_c4_g1_i1	3300	G	A	synonymous_variant	EKC30461	A-kinase anchor protein 6 [Source:UniProtKB/TrEMBL;Acc:K1R8Z7]	FBpp0292449	Muscle-specific protein 300 kDa
TRINITY_DN279052_c4_g1_i1	3735	T	A	synonymous_variant	EKC30461	A-kinase anchor protein 6 [Source:UniProtKB/TrEMBL;Acc:K1R8Z7]	FBpp0292449	Muscle-specific protein 300 kDa
TRINITY_DN279052_c4_g1_i1	4080	A	G	synonymous_variant	EKC30461	A-kinase anchor protein 6 [Source:UniProtKB/TrEMBL;Acc:K1R8Z7]	FBpp0292449	Muscle-specific protein 300 kDa
TRINITY_DN279052_c4_g1_i1	4173	G	T	synonymous_variant	EKC30461	A-kinase anchor protein 6 [Source:UniProtKB/TrEMBL;Acc:K1R8Z7]	FBpp0292449	Muscle-specific protein 300 kDa
TRINITY_DN279052_c4_g1_i1	5286	T	C	synonymous_variant	EKC30461	A-kinase anchor protein 6 [Source:UniProtKB/TrEMBL;Acc:K1R8Z7]	FBpp0292449	Muscle-specific protein 300 kDa
TRINITY_DN279052_c4_g1_i1	5343	C	T	synonymous_variant	EKC30461	A-kinase anchor protein 6 [Source:UniProtKB/TrEMBL;Acc:K1R8Z7]	FBpp0292449	Muscle-specific protein 300 kDa
TRINITY_DN279060_c1_g2_i3	2219	T	C	5_prime_UTR_variant	EKC24079	No attribute	FBpp0304604	NA
TRINITY_DN279065_c5_g4_i1	256	G	A	synonymous_variant	EKC19701	Collagen alpha-2(I) chain [Source:UniProtKB/TrEMBL;Acc:K1QDW5]	NA	NA
TRINITY_DN279068_c5_g1_i1	524	T	C	missense_variant	EKC37591	No attribute	NA	NA
TRINITY_DN279068_c5_g1_i1	725	C	T	missense_variant	EKC37591	No attribute	NA	NA
TRINITY_DN279068_c5_g1_i1	726	G	A	synonymous_variant	EKC37591	No attribute	NA	NA
TRINITY_DN279068_c5_g1_i1	857	G	A	missense_variant	EKC37591	No attribute	NA	NA
TRINITY_DN279068_c5_g1_i1	1728	A	T	synonymous_variant	EKC37591	No attribute	NA	NA
TRINITY_DN279068_c5_g1_i1	3657	C	T	synonymous_variant	EKC37591	No attribute	NA	NA
TRINITY_DN279068_c5_g1_i1	3783	G	A	synonymous_variant	EKC37591	No attribute	NA	NA
TRINITY_DN279113_c7_g1_i1	1403	G	C	synonymous_variant	EKC42615	Dual oxidase [Source:UniProtKB/TrEMBL;Acc:K1RM18]	FBpp0307132	Dual oxidase
TRINITY_DN279113_c7_g1_i1	1460	G	T	synonymous_variant	EKC42615	Dual oxidase [Source:UniProtKB/TrEMBL;Acc:K1RM18]	FBpp0307132	Dual oxidase
TRINITY_DN279127_c3_g1_i2	483	C	T	synonymous_variant	EKC35138	Myosin-XVIIIa [Source:UniProtKB/TrEMBL;Acc:K1QMP6]	FBpp0082686	Myosin heavy chain-like
TRINITY_DN279127_c3_g1_i2	1053	T	C	synonymous_variant	EKC35138	Myosin-XVIIIa [Source:UniProtKB/TrEMBL;Acc:K1QMP6]	FBpp0082686	Myosin heavy chain-like
TRINITY_DN279127_c3_g1_i2	1377	C	T	synonymous_variant	EKC35138	Myosin-XVIIIa [Source:UniProtKB/TrEMBL;Acc:K1QMP6]	FBpp0082686	Myosin heavy chain-like
TRINITY_DN279127_c3_g1_i2	1782	G	A	synonymous_variant	EKC35138	Myosin-XVIIIa [Source:UniProtKB/TrEMBL;Acc:K1QMP6]	FBpp0082686	Myosin heavy chain-like
TRINITY_DN279127_c3_g1_i2	1785	A	G	synonymous_variant	EKC35138	Myosin-XVIIIa [Source:UniProtKB/TrEMBL;Acc:K1QMP6]	FBpp0082686	Myosin heavy chain-like
TRINITY_DN279144_c7_g1_i2	3523	C	T	synonymous_variant	EKC42534	Putative helicase with zinc finger domain [Source:UniProtKB/TrEMBL;Acc:K1RFQ6]	FBpp0075443	Helicase with zinc finger
TRINITY_DN279189_c4_g1_i3	410	C	A	5_prime_UTR_variant	EKC24808	Collagen alpha-2(I) chain [Source:UniProtKB/TrEMBL;Acc:K1PT11]	FBpp0078642	Collagen type IV alpha 1
TRINITY_DN279189_c4_g1_i3	3503	A	G	synonymous_variant	EKC24808	Collagen alpha-2(I) chain [Source:UniProtKB/TrEMBL;Acc:K1PT11]	FBpp0078642	Collagen type IV alpha 1
TRINITY_DN279189_c4_g1_i3	3545	A	G	synonymous_variant	EKC24808	Collagen alpha-2(I) chain [Source:UniProtKB/TrEMBL;Acc:K1PT11]	FBpp0078642	Collagen type IV alpha 1
TRINITY_DN279192_c7_g1_i1	725	A	T	missense_variant	EKC24393	Complement C3 [Source:UniProtKB/TrEMBL;Acc:K1PRU2]	FBpp0079134	Thioester-containing protein 2
TRINITY_DN279192_c7_g1_i1	1787	T	G	missense_variant	EKC24393	Complement C3 [Source:UniProtKB/TrEMBL;Acc:K1PRU2]	FBpp0079134	Thioester-containing protein 2
TRINITY_DN279192_c7_g1_i1	2453	T	C	synonymous_variant	EKC24393	Complement C3 [Source:UniProtKB/TrEMBL;Acc:K1PRU2]	FBpp0079134	Thioester-containing protein 2
TRINITY_DN279199_c2_g1_i2	5120	C	T	synonymous_variant	EKC37094	FRAS1-related extracellular matrix protein 2 [Source:UniProtKB/TrEMBL;Acc:K1R101]	FBpp0304600	kon-tiki
TRINITY_DN279199_c2_g1_i2	5230	C	A	missense_variant	EKC37094	FRAS1-related extracellular matrix protein 2 [Source:UniProtKB/TrEMBL;Acc:K1R101]	FBpp0304600	kon-tiki
TRINITY_DN279199_c2_g1_i2	5233	C	T	synonymous_variant	EKC37094	FRAS1-related extracellular matrix protein 2 [Source:UniProtKB/TrEMBL;Acc:K1R101]	FBpp0304600	kon-tiki
TRINITY_DN279199_c2_g1_i2	8198	G	T	3_prime_UTR_variant	EKC37094	FRAS1-related extracellular matrix protein 2 [Source:UniProtKB/TrEMBL;Acc:K1R101]	FBpp0304600	kon-tiki
TRINITY_DN279199_c2_g1_i2	8960	C	T	3_prime_UTR_variant	EKC37094	FRAS1-related extracellular matrix protein 2 [Source:UniProtKB/TrEMBL;Acc:K1R101]	FBpp0304600	kon-tiki
TRINITY_DN279200_c0_g1_i2	2251	C	T	synonymous_variant	EKC20528	ATP-binding cassette sub-family A member 1 [Source:UniProtKB/TrEMBL;Acc:K1PG28]	FBpp0304765	ATP binding cassette subfamily A
TRINITY_DN279200_c0_g1_i2	3739	C	T	synonymous_variant	EKC20528	ATP-binding cassette sub-family A member 1 [Source:UniProtKB/TrEMBL;Acc:K1PG28]	FBpp0304765	ATP binding cassette subfamily A
TRINITY_DN279200_c0_g1_i2	3748	G	A	synonymous_variant	EKC20528	ATP-binding cassette sub-family A member 1 [Source:UniProtKB/TrEMBL;Acc:K1PG28]	FBpp0304765	ATP binding cassette subfamily A
TRINITY_DN279213_c1_g1_i3	7903	C	T	missense_variant	EKC20363	No attribute	FBpp0292877	Apolipoprotein lipid transfer particle
TRINITY_DN279231_c1_g1_i3	4639	C	T	synonymous_variant	EKC31310	Putative E3 ubiquitin-protein ligase HERC2 [Source:UniProtKB/TrEMBL;Acc:K1QQZ4]	FBpp0290558	HECT and RLD domain containing protein 2
TRINITY_DN279231_c1_g1_i3	5270	G	A	missense_variant	EKC31310	Putative E3 ubiquitin-protein ligase HERC2 [Source:UniProtKB/TrEMBL;Acc:K1QQZ4]	FBpp0290558	HECT and RLD domain containing protein 2
TRINITY_DN279260_c4_g1_i12	252	C	A	synonymous_variant	EKC37566	Myosin heavy chain, striated muscle [Source:UniProtKB/TrEMBL;Acc:K1RSS3]	FBpp0080454	Myosin heavy chain
TRINITY_DN279260_c4_g1_i12	1008	A	G	synonymous_variant	EKC37566	Myosin heavy chain, striated muscle [Source:UniProtKB/TrEMBL;Acc:K1RSS3]	FBpp0080454	Myosin heavy chain
TRINITY_DN279260_c4_g2_i1	1409	G	A	synonymous_variant	EKC39652	Myosin heavy chain, striated muscle [Source:UniProtKB/TrEMBL;Acc:K1QRU8]	FBpp0298831	Myosin heavy chain
TRINITY_DN279260_c4_g2_i1	1520	C	G	synonymous_variant	EKC39652	Myosin heavy chain, striated muscle [Source:UniProtKB/TrEMBL;Acc:K1QRU8]	FBpp0298831	Myosin heavy chain
TRINITY_DN279260_c4_g2_i1	1613	A	G	synonymous_variant	EKC39652	Myosin heavy chain, striated muscle [Source:UniProtKB/TrEMBL;Acc:K1QRU8]	FBpp0298831	Myosin heavy chain
TRINITY_DN279260_c4_g2_i3	1016	G	A	synonymous_variant	EKC37566	Myosin heavy chain, striated muscle [Source:UniProtKB/TrEMBL;Acc:K1RSS3]	FBpp0080464	Myosin heavy chain
TRINITY_DN279260_c4_g3_i6	81	G	A	synonymous_variant	EKC37566	Myosin heavy chain, striated muscle [Source:UniProtKB/TrEMBL;Acc:K1RSS3]	FBpp0298831	Myosin heavy chain
TRINITY_DN279260_c4_g3_i9	760	G	T	synonymous_variant	EKC39652	Myosin heavy chain, striated muscle [Source:UniProtKB/TrEMBL;Acc:K1QRU8]	FBpp0291041	Myosin heavy chain
TRINITY_DN279260_c4_g3_i9	1113	C	G	missense_variant	EKC39652	Myosin heavy chain, striated muscle [Source:UniProtKB/TrEMBL;Acc:K1QRU8]	FBpp0291041	Myosin heavy chain
TRINITY_DN279260_c4_g3_i9	1118	G	C	missense_variant	EKC39652	Myosin heavy chain, striated muscle [Source:UniProtKB/TrEMBL;Acc:K1QRU8]	FBpp0291041	Myosin heavy chain
TRINITY_DN279260_c4_g3_i9	1213	G	A	synonymous_variant	EKC39652	Myosin heavy chain, striated muscle [Source:UniProtKB/TrEMBL;Acc:K1QRU8]	FBpp0291041	Myosin heavy chain
TRINITY_DN279282_c3_g1_i6	5303	T	C	synonymous_variant	EKC36961	Neurexin-2-alpha [Source:UniProtKB/TrEMBL;Acc:K1RRA4]	FBpp0083649	Neurexin 1
TRINITY_DN279282_c3_g1_i6	6155	C	T	synonymous_variant	EKC36961	Neurexin-2-alpha [Source:UniProtKB/TrEMBL;Acc:K1RRA4]	FBpp0083649	Neurexin 1
TRINITY_DN279284_c7_g2_i3	3041	C	T	synonymous_variant	EKC18519	Talin-1 [Source:UniProtKB/TrEMBL;Acc:K1PI02]	FBpp0305320	rhea
TRINITY_DN279311_c2_g1_i1	3130	G	T	synonymous_variant	EKC40013	Hemicentin-1 [Source:UniProtKB/TrEMBL;Acc:K1R2P7]	FBpp0309949	Unc-89
TRINITY_DN279311_c2_g1_i1	3392	C	T	synonymous_variant	EKC40013	Hemicentin-1 [Source:UniProtKB/TrEMBL;Acc:K1R2P7]	FBpp0309949	Unc-89
TRINITY_DN279311_c2_g1_i1	4066	C	T	synonymous_variant	EKC40013	Hemicentin-1 [Source:UniProtKB/TrEMBL;Acc:K1R2P7]	FBpp0309949	Unc-89
TRINITY_DN279311_c2_g1_i1	4144	C	T	synonymous_variant	EKC40013	Hemicentin-1 [Source:UniProtKB/TrEMBL;Acc:K1R2P7]	FBpp0309949	Unc-89
TRINITY_DN279311_c2_g1_i1	7018	C	T	synonymous_variant	EKC40013	Hemicentin-1 [Source:UniProtKB/TrEMBL;Acc:K1R2P7]	FBpp0309949	Unc-89
TRINITY_DN279311_c2_g1_i1	7219	C	T	synonymous_variant	EKC40013	Hemicentin-1 [Source:UniProtKB/TrEMBL;Acc:K1R2P7]	FBpp0309949	Unc-89
TRINITY_DN279311_c2_g1_i1	7507	C	T	synonymous_variant	EKC40013	Hemicentin-1 [Source:UniProtKB/TrEMBL;Acc:K1R2P7]	FBpp0309949	Unc-89
TRINITY_DN279361_c7_g1_i2	164	G	C	3_prime_UTR_variant	EKC29262	No attribute	NA	NA
TRINITY_DN279361_c7_g1_i2	4975	C	T	5_prime_UTR_variant	EKC29262	No attribute	NA	NA
TRINITY_DN279370_c5_g1_i1	5232	G	C	3_prime_UTR_variant	EKC36138	No attribute	FBpp0080104	Inhibitor of growth family member 5
TRINITY_DN279370_c5_g1_i1	6442	C	T	3_prime_UTR_variant	EKC36138	No attribute	FBpp0080104	Inhibitor of growth family member 5
TRINITY_DN279406_c3_g2_i1	4067	C	T	3_prime_UTR_variant	EKC20173	GDNF-inducible zinc finger protein 1 [Source:UniProtKB/TrEMBL;Acc:K1PF23]	FBpp0311828	NA
TRINITY_DN279428_c5_g2_i2	2983	G	A	missense_variant	EKC38329	Titin [Source:UniProtKB/TrEMBL;Acc:K1R486]	FBpp0309950	Unc-89
TRINITY_DN279435_c2_g1_i2	9074	T	C	synonymous_variant	EKC18223	Supervillin [Source:UniProtKB/TrEMBL;Acc:K1P9W8]	FBpp0311329	Supervillin
TRINITY_DN279435_c2_g1_i2	11723	G	A	synonymous_variant	EKC18223	Supervillin [Source:UniProtKB/TrEMBL;Acc:K1P9W8]	FBpp0311329	Supervillin
TRINITY_DN279442_c4_g1_i2	1509	C	G	synonymous_variant	EKC39303	RE1-silencing transcription factor [Source:UniProtKB/TrEMBL;Acc:K1R039]	FBpp0087200	schnurri
TRINITY_DN279442_c4_g1_i2	1560	C	T	synonymous_variant	EKC39303	RE1-silencing transcription factor [Source:UniProtKB/TrEMBL;Acc:K1R039]	FBpp0087200	schnurri
TRINITY_DN279442_c4_g1_i2	1662	C	T	synonymous_variant	EKC39303	RE1-silencing transcription factor [Source:UniProtKB/TrEMBL;Acc:K1R039]	FBpp0087200	schnurri
TRINITY_DN279459_c10_g1_i8	1123	C	T	synonymous_variant	EKC20746	No attribute	NA	NA
TRINITY_DN279471_c5_g1_i1	14277	C	A	3_prime_UTR_variant	EKC36890	Cytadherence high molecular weight protein 2 [Source:UniProtKB/TrEMBL;Acc:K1R6P5]	NA	NA
TRINITY_DN279471_c5_g1_i1	14304	G	A	3_prime_UTR_variant	EKC36890	Cytadherence high molecular weight protein 2 [Source:UniProtKB/TrEMBL;Acc:K1R6P5]	NA	NA
TRINITY_DN279482_c5_g4_i1	331	T	C	synonymous_variant	EKC35324	Titin [Source:UniProtKB/TrEMBL;Acc:K1QVQ5]	FBpp0311242	bent
TRINITY_DN279482_c5_g4_i1	358	C	T	synonymous_variant	EKC35324	Titin [Source:UniProtKB/TrEMBL;Acc:K1QVQ5]	FBpp0311242	bent
TRINITY_DN279487_c4_g5_i1	3464	T	C	synonymous_variant	EKC35324	Titin [Source:UniProtKB/TrEMBL;Acc:K1QVQ5]	FBpp0311242	bent
TRINITY_DN279487_c4_g5_i1	5319	G	T	missense_variant	EKC35324	Titin [Source:UniProtKB/TrEMBL;Acc:K1QVQ5]	FBpp0311242	bent
TRINITY_DN279499_c3_g1_i1	6206	G	A	synonymous_variant	EKC27403	Titin [Source:UniProtKB/TrEMBL;Acc:K1Q0F6]	FBpp0290554	bent
TRINITY_DN279499_c3_g1_i1	6326	C	T	synonymous_variant	EKC27403	Titin [Source:UniProtKB/TrEMBL;Acc:K1Q0F6]	FBpp0290554	bent
TRINITY_DN279499_c3_g1_i1	9497	G	A	synonymous_variant	EKC27403	Titin [Source:UniProtKB/TrEMBL;Acc:K1Q0F6]	FBpp0290554	bent
TRINITY_DN279499_c3_g1_i1	9503	C	T	synonymous_variant	EKC27403	Titin [Source:UniProtKB/TrEMBL;Acc:K1Q0F6]	FBpp0290554	bent
TRINITY_DN279499_c3_g1_i1	9542	C	T	synonymous_variant	EKC27403	Titin [Source:UniProtKB/TrEMBL;Acc:K1Q0F6]	FBpp0290554	bent
TRINITY_DN279500_c4_g1_i3	4835	G	A	synonymous_variant	EKC20484	Bullous pemphigoid antigen 1, isoforms 1/2/3/4 [Source:UniProtKB/TrEMBL;Acc:K1PNP9]	FBpp0086747	short stop
TRINITY_DN279500_c4_g1_i3	5186	G	A	synonymous_variant	EKC20484	Bullous pemphigoid antigen 1, isoforms 1/2/3/4 [Source:UniProtKB/TrEMBL;Acc:K1PNP9]	FBpp0086747	short stop
TRINITY_DN279500_c4_g1_i3	5567	G	A	synonymous_variant	EKC20484	Bullous pemphigoid antigen 1, isoforms 1/2/3/4 [Source:UniProtKB/TrEMBL;Acc:K1PNP9]	FBpp0086747	short stop
TRINITY_DN279500_c4_g1_i3	6017	A	G	synonymous_variant	EKC20484	Bullous pemphigoid antigen 1, isoforms 1/2/3/4 [Source:UniProtKB/TrEMBL;Acc:K1PNP9]	FBpp0086747	short stop
TRINITY_DN279500_c4_g1_i3	7763	A	G	synonymous_variant	EKC20484	Bullous pemphigoid antigen 1, isoforms 1/2/3/4 [Source:UniProtKB/TrEMBL;Acc:K1PNP9]	FBpp0086747	short stop
TRINITY_DN279500_c4_g1_i3	8099	T	C	synonymous_variant	EKC20484	Bullous pemphigoid antigen 1, isoforms 1/2/3/4 [Source:UniProtKB/TrEMBL;Acc:K1PNP9]	FBpp0086747	short stop
TRINITY_DN279500_c4_g1_i3	8462	A	G	synonymous_variant	EKC20484	Bullous pemphigoid antigen 1, isoforms 1/2/3/4 [Source:UniProtKB/TrEMBL;Acc:K1PNP9]	FBpp0086747	short stop
TRINITY_DN279500_c4_g1_i3	8525	C	A	synonymous_variant	EKC20484	Bullous pemphigoid antigen 1, isoforms 1/2/3/4 [Source:UniProtKB/TrEMBL;Acc:K1PNP9]	FBpp0086747	short stop
TRINITY_DN279500_c4_g1_i3	8843	G	A	synonymous_variant	EKC20484	Bullous pemphigoid antigen 1, isoforms 1/2/3/4 [Source:UniProtKB/TrEMBL;Acc:K1PNP9]	FBpp0086747	short stop
TRINITY_DN279500_c4_g1_i3	8860	G	A	missense_variant	EKC20484	Bullous pemphigoid antigen 1, isoforms 1/2/3/4 [Source:UniProtKB/TrEMBL;Acc:K1PNP9]	FBpp0086747	short stop
TRINITY_DN279500_c4_g1_i3	10688	G	A	synonymous_variant	EKC20484	Bullous pemphigoid antigen 1, isoforms 1/2/3/4 [Source:UniProtKB/TrEMBL;Acc:K1PNP9]	FBpp0086747	short stop
TRINITY_DN279500_c4_g1_i3	10835	T	C	synonymous_variant	EKC20484	Bullous pemphigoid antigen 1, isoforms 1/2/3/4 [Source:UniProtKB/TrEMBL;Acc:K1PNP9]	FBpp0086747	short stop
TRINITY_DN279500_c4_g1_i3	11198	C	G	synonymous_variant	EKC20484	Bullous pemphigoid antigen 1, isoforms 1/2/3/4 [Source:UniProtKB/TrEMBL;Acc:K1PNP9]	FBpp0086747	short stop
TRINITY_DN279500_c4_g1_i3	11390	G	A	synonymous_variant	EKC20484	Bullous pemphigoid antigen 1, isoforms 1/2/3/4 [Source:UniProtKB/TrEMBL;Acc:K1PNP9]	FBpp0086747	short stop
TRINITY_DN279500_c4_g1_i3	12006	G	T	missense_variant	EKC20484	Bullous pemphigoid antigen 1, isoforms 1/2/3/4 [Source:UniProtKB/TrEMBL;Acc:K1PNP9]	FBpp0086747	short stop
TRINITY_DN279500_c4_g1_i3	13240	A	G	missense_variant	EKC20484	Bullous pemphigoid antigen 1, isoforms 1/2/3/4 [Source:UniProtKB/TrEMBL;Acc:K1PNP9]	FBpp0086747	short stop
TRINITY_DN279500_c4_g1_i3	13630	T	C	missense_variant	EKC20484	Bullous pemphigoid antigen 1, isoforms 1/2/3/4 [Source:UniProtKB/TrEMBL;Acc:K1PNP9]	FBpp0086747	short stop
TRINITY_DN279520_c3_g1_i2	3133	C	T	synonymous_variant	EKC35325	Titin [Source:UniProtKB/TrEMBL;Acc:K1R2G8]	FBpp0304929	sallimus

## Sheet: Table S5
# Table S5. SNPs correlated with altitude in gentle river (Kiso River) detected by LFMM
gene	base	Ref	Alt	snpeff_annotation	Crassostrea_gigas	Cgig_name	Drosopila_melanogaster	Dmel_name
TCONS_00000107	378	G	A	3_prime_UTR_variant	EKC40976	Rab GDP dissociation inhibitor beta [Source:UniProtKB/TrEMBL;Acc:K1S151]	FBpp0297299	GDP dissociation inhibitor
TCONS_00000455	1842	C	T	3_prime_UTR_variant	EKC40973	Tafazzin [Source:UniProtKB/TrEMBL;Acc:K1R5I9]	FBpp0086976	Tafazzin
TCONS_00000691	2143	T	C	3_prime_UTR_variant	EKC19423	Putative histone-binding protein Caf1 [Source:UniProtKB/TrEMBL;Acc:K1PD30]	FBpp0082511	Chromatin assembly factor 1, p55 subunit
TCONS_00000729	1432	A	C	3_prime_UTR_variant	EKC20231	Calmodulin [Source:UniProtKB/TrEMBL;Acc:K1QFB2]	FBpp0293503	Calmodulin
TCONS_00002715	28	C	T	3_prime_UTR_variant	EKC43063	No attribute	NA	NA
TCONS_00002715	265	G	A	3_prime_UTR_variant	EKC43063	No attribute	NA	NA
TCONS_00002715	301	A	C	3_prime_UTR_variant	EKC43063	No attribute	NA	NA
TCONS_00002715	377	C	T	3_prime_UTR_variant	EKC43063	No attribute	NA	NA
TCONS_00004170	554	A	G	3_prime_UTR_variant	EKC21048	Mitochondrial intermediate peptidase [Source:UniProtKB/TrEMBL;Acc:K1PHN5]	FBpp0085393	NA
TCONS_00007863	3641	A	T	3_prime_UTR_variant	EKC30894	Putative pre-mRNA-splicing factor ATP-dependent RNA helicase DHX16 [Source:UniProtKB/TrEMBL;Acc:K1QI82]	FBpp0080706	lethal (2) 37Cb
TCONS_00007863	3750	C	T	3_prime_UTR_variant	EKC30894	Putative pre-mRNA-splicing factor ATP-dependent RNA helicase DHX16 [Source:UniProtKB/TrEMBL;Acc:K1QI82]	FBpp0080706	lethal (2) 37Cb
TCONS_00008024	516	A	G	missense_variant	EKC18546	Alpha-protein kinase vwkA [Source:UniProtKB/TrEMBL;Acc:K1QAN8]	NA	NA
TCONS_00009129	363	G	A	3_prime_UTR_variant	EKC23676	Dynein light chain roadblock-type 2 [Source:UniProtKB/TrEMBL;Acc:K1QQC1]	FBpp0086076	roadblock
TCONS_00009649	3452	G	A	3_prime_UTR_variant	EKC42749	Glycine dehydrogenase [decarboxylating], mitochondrial [Source:UniProtKB/TrEMBL;Acc:K1RG52]	FBpp0307977	NA
TCONS_00009649	3546	C	T	3_prime_UTR_variant	EKC42749	Glycine dehydrogenase [decarboxylating], mitochondrial [Source:UniProtKB/TrEMBL;Acc:K1RG52]	FBpp0307977	NA
TCONS_00014824	1139	C	A	3_prime_UTR_variant	EKC26337	Butyrate response factor 1 [Source:UniProtKB/TrEMBL;Acc:K1PQ11]	FBpp0311375	Tis11 zinc finger protein
TCONS_00015439	858	T	C	synonymous_variant	EKC21617	Severin [Source:UniProtKB/TrEMBL;Acc:K1PCV0]	FBpp0307688	Gelsolin
TCONS_00016082	4871	A	T	3_prime_UTR_variant	EKC21102	No attribute	FBpp0080215	no ocelli
TCONS_00016261	258	G	A	synonymous_variant	EKC27724	Mitogen-activated protein-binding protein-interacting protein [Source:UniProtKB/TrEMBL;Acc:K1RAT4]	FBpp0289083	NA
TCONS_00017290	1695	T	C	synonymous_variant	EKC35917	Kynurenine formamidase [Source:UniProtKB/TrEMBL;Acc:K1QGA7]	NA	NA
TCONS_00020695	2070	C	T	3_prime_UTR_variant	EKC30018	Heat shock protein 70 B2 [Source:UniProtKB/TrEMBL;Acc:K1Q7Y6]	FBpp0083974	Heat shock protein 68
TCONS_00021947	4164	G	C	3_prime_UTR_variant	EKC30209	No attribute	FBpp0312152	NA
TCONS_00023753	4029	T	C	3_prime_UTR_variant	EKC17383	Solute carrier family 25 member 36 [Source:UniProtKB/TrEMBL;Acc:K1P725]	FBpp0297297	Replication in mitochondria 2
TCONS_00024372	168	T	C	missense_variant	EKC29184	Heat shock protein 75 kDa, mitochondrial [Source:UniProtKB/TrEMBL;Acc:K1QDN1]	FBpp0085482	Trap1
TCONS_00024372	658	A	G	synonymous_variant	EKC29184	Heat shock protein 75 kDa, mitochondrial [Source:UniProtKB/TrEMBL;Acc:K1QDN1]	FBpp0085482	Trap1
TCONS_00024372	1618	G	A	synonymous_variant	EKC29184	Heat shock protein 75 kDa, mitochondrial [Source:UniProtKB/TrEMBL;Acc:K1QDN1]	FBpp0085482	Trap1
TCONS_00024379	586	G	A	missense_variant	EKC39829	No attribute	NA	NA
TCONS_00024380	3691	C	T	3_prime_UTR_variant	EKC38326	Muscle M-line assembly protein unc-89 [Source:UniProtKB/TrEMBL;Acc:K1RUG0]	FBpp0309951	Unc-89
TCONS_00024405	1083	T	C	synonymous_variant	EKC20831	P2X purinoceptor 7 [Source:UniProtKB/TrEMBL;Acc:K1QGT3]	FBpp0307684	Œ≤-Mannosidase
TCONS_00024440	2575	T	A	synonymous_variant	EKC35324	Titin [Source:UniProtKB/TrEMBL;Acc:K1QVQ5]	FBpp0304426	zormin
TCONS_00024440	2671	A	G	synonymous_variant	EKC35324	Titin [Source:UniProtKB/TrEMBL;Acc:K1QVQ5]	FBpp0304426	zormin
TCONS_00024451	1503	A	G	3_prime_UTR_variant	EKC19528	Ras-related protein Rab-21 [Source:UniProtKB/TrEMBL;Acc:K1PDE3]	FBpp0289181	Rab21
TCONS_00024455	3286	C	T	3_prime_UTR_variant	EKC22147	No attribute	NA	NA
TCONS_00024455	3295	C	T	3_prime_UTR_variant	EKC22147	No attribute	NA	NA
TCONS_00024581	1321	G	A	missense_variant	EKC29892	Beta-1,3-galactosyl-O-glycosyl-glycoprotein beta-1,6-N-acetylglucosaminyltransferase 3 [Source:UniProtKB/TrEMBL;Acc:K1Q099]	FBpp0072782	peptide O-xylosyltransferase
TCONS_00024581	1322	G	A	synonymous_variant	EKC29892	Beta-1,3-galactosyl-O-glycosyl-glycoprotein beta-1,6-N-acetylglucosaminyltransferase 3 [Source:UniProtKB/TrEMBL;Acc:K1Q099]	FBpp0072782	peptide O-xylosyltransferase
TCONS_00024581	1357	T	C	missense_variant	EKC29892	Beta-1,3-galactosyl-O-glycosyl-glycoprotein beta-1,6-N-acetylglucosaminyltransferase 3 [Source:UniProtKB/TrEMBL;Acc:K1Q099]	FBpp0072782	peptide O-xylosyltransferase
TCONS_00024581	3714	T	C	3_prime_UTR_variant	EKC29892	Beta-1,3-galactosyl-O-glycosyl-glycoprotein beta-1,6-N-acetylglucosaminyltransferase 3 [Source:UniProtKB/TrEMBL;Acc:K1Q099]	FBpp0072782	peptide O-xylosyltransferase
TCONS_00024581	4040	G	A	3_prime_UTR_variant	EKC29892	Beta-1,3-galactosyl-O-glycosyl-glycoprotein beta-1,6-N-acetylglucosaminyltransferase 3 [Source:UniProtKB/TrEMBL;Acc:K1Q099]	FBpp0072782	peptide O-xylosyltransferase
TCONS_00024581	4079	C	G	3_prime_UTR_variant	EKC29892	Beta-1,3-galactosyl-O-glycosyl-glycoprotein beta-1,6-N-acetylglucosaminyltransferase 3 [Source:UniProtKB/TrEMBL;Acc:K1Q099]	FBpp0072782	peptide O-xylosyltransferase
TCONS_00024587	2368	G	A	missense_variant	EKC23520	Zinc finger C3H1 domain-containing protein [Source:UniProtKB/TrEMBL;Acc:K1Q3V0]	FBpp0086606	M-spondin
TCONS_00024587	2381	C	T	missense_variant	EKC23520	Zinc finger C3H1 domain-containing protein [Source:UniProtKB/TrEMBL;Acc:K1Q3V0]	FBpp0086606	M-spondin
TCONS_00024587	4555	A	G	3_prime_UTR_variant	EKC23520	Zinc finger C3H1 domain-containing protein [Source:UniProtKB/TrEMBL;Acc:K1Q3V0]	FBpp0086606	M-spondin
TCONS_00024587	5668	A	G	3_prime_UTR_variant	EKC23520	Zinc finger C3H1 domain-containing protein [Source:UniProtKB/TrEMBL;Acc:K1Q3V0]	FBpp0086606	M-spondin
TCONS_00024605	1391	G	A	synonymous_variant	EKC35778	Serine/threonine-protein phosphatase 2A 55 kDa regulatory subunit B alpha isoform [Source:UniProtKB/TrEMBL;Acc:K1QPJ9]	FBpp0081669	twins
TCONS_00024620	1354	T	G	3_prime_UTR_variant	EKC25665	NADH dehydrogenase [ubiquinone] 1 alpha subcomplex subunit 10, mitochondrial [Source:UniProtKB/TrEMBL;Acc:K1QA06]	FBpp0083571	NADH dehydrogenase (ubiquinone) 42 kDa subunit
TCONS_00024657	1250	G	T	synonymous_variant	EKC34324	Caspase-7 [Source:UniProtKB/TrEMBL;Acc:K1QSW8]	FBpp0071971	Death caspase-1
TCONS_00024687	1878	C	A	missense_variant	EKC20276	No attribute	NA	NA
TCONS_00024693	289	C	T	5_prime_UTR_premature_start_codon_gain_variant	EKC31645	Growth arrest and DNA-damage-inducible protein GADD45 alpha [Source:UniProtKB/TrEMBL;Acc:K1QS04]	FBpp0088120	Growth arrest and DNA damage-inducible 45
TCONS_00024693	892	C	T	synonymous_variant	EKC31645	Growth arrest and DNA-damage-inducible protein GADD45 alpha [Source:UniProtKB/TrEMBL;Acc:K1QS04]	FBpp0088120	Growth arrest and DNA damage-inducible 45
TCONS_00024708	1150	G	A	3_prime_UTR_variant	EKC39581	F-box only protein 17 [Source:UniProtKB/TrEMBL;Acc:K1RXB8]	NA	NA
TCONS_00024720	1289	C	A	missense_variant	EKC30853	Interleukin-1 receptor-associated kinase 1 [Source:UniProtKB/TrEMBL;Acc:K1QA69]	FBpp0306780	pelle
TCONS_00024734	2352	T	A	3_prime_UTR_variant	EKC41451	No attribute	FBpp0076254	Tequila
TCONS_00024746	1286	G	A	3_prime_UTR_variant	EKC25683	Peroxiredoxin-5, mitochondrial [Source:UniProtKB/TrEMBL;Acc:K1PVC4]	FBpp0100080	Peroxiredoxin 5
TCONS_00024811	1441	G	A	synonymous_variant	EKC40421	Alba-like protein C9orf23-like protein [Source:UniProtKB/TrEMBL;Acc:K1RZJ5]	NA	NA
TCONS_00024820	259	C	T	3_prime_UTR_variant	EKC37844	Aspartate aminotransferase [Source:UniProtKB/TrEMBL;Acc:K1R2Q9]	FBpp0077537	Glutamate oxaloacetate transaminase 2
TCONS_00024824	2403	A	G	5_prime_UTR_variant	EKC23296	Caprin-1 [Source:UniProtKB/TrEMBL;Acc:K1QP17]	NA	NA
TCONS_00024839	1199	G	A	synonymous_variant	EKC26355	Ovochymase-1 [Source:UniProtKB/TrEMBL;Acc:K1QC16]	FBpp0301202	NA
TCONS_00024855	1506	A	T	3_prime_UTR_variant	EKC25184	60S ribosomal protein L3 [Source:UniProtKB/TrEMBL;Acc:K1Q1F4]	FBpp0081822	Ribosomal protein L3
TCONS_00024855	1566	G	C	3_prime_UTR_variant	EKC25184	60S ribosomal protein L3 [Source:UniProtKB/TrEMBL;Acc:K1Q1F4]	FBpp0081822	Ribosomal protein L3
TCONS_00024889	648	T	G	3_prime_UTR_variant	EKC37743	Zinc finger FYVE domain-containing protein 1 [Source:UniProtKB/TrEMBL;Acc:K1QVT2]	FBpp0308356	NA
TCONS_00024958	949	A	T	3_prime_UTR_variant	EKC26945	Putative ATP-dependent RNA helicase DDX43 [Source:UniProtKB/TrEMBL;Acc:K1QDP9]	NA	NA
TCONS_00024966	2531	T	A	3_prime_UTR_variant	EKC41137	Tumor protein p53-inducible nuclear protein 1 [Source:UniProtKB/TrEMBL;Acc:K1QWA2]	FBpp0300395	Diabetes and obesity regulated
TCONS_00024985	1230	G	T	3_prime_UTR_variant	EKC19327	Vesicle transport protein SFT2B [Source:UniProtKB/TrEMBL;Acc:K1P6R2]	FBpp0090982	NA
TCONS_00025073	2616	G	A	3_prime_UTR_variant	EKC36366	NTF2-related export protein 2 [Source:UniProtKB/TrEMBL;Acc:K1RPM8]	FBpp0080616	Nuclear transport factor-2-related
TCONS_00025073	2660	C	G	3_prime_UTR_variant	EKC36366	NTF2-related export protein 2 [Source:UniProtKB/TrEMBL;Acc:K1RPM8]	FBpp0080616	Nuclear transport factor-2-related
TCONS_00025124	2800	C	T	3_prime_UTR_variant	EKC31330	No attribute	FBpp0079153	NA
TCONS_00025124	3083	G	T	missense_variant	EKC31330	No attribute	FBpp0079153	NA
TCONS_00025124	4543	A	T	5_prime_UTR_variant	EKC31330	No attribute	FBpp0079153	NA
TCONS_00025137	2082	G	A	5_prime_UTR_premature_start_codon_gain_variant	EKC26251	No attribute	FBpp0073973	NA
TCONS_00025137	2121	C	T	5_prime_UTR_variant	EKC26251	No attribute	FBpp0073973	NA
TCONS_00025137	4264	G	A	5_prime_UTR_variant	EKC26251	No attribute	FBpp0073973	NA
TCONS_00025187	2445	C	T	3_prime_UTR_variant	EKC39529	NAD-dependent alcohol dehydrogenase [Source:UniProtKB/TrEMBL;Acc:K1R7H3]	FBpp0307870	Death resistor Adh domain containing target
TCONS_00025187	3163	G	A	3_prime_UTR_variant	EKC39529	NAD-dependent alcohol dehydrogenase [Source:UniProtKB/TrEMBL;Acc:K1R7H3]	FBpp0307870	Death resistor Adh domain containing target
TCONS_00025187	3407	G	C	3_prime_UTR_variant	EKC39529	NAD-dependent alcohol dehydrogenase [Source:UniProtKB/TrEMBL;Acc:K1R7H3]	FBpp0307870	Death resistor Adh domain containing target
TCONS_00025187	3420	T	C	3_prime_UTR_variant	EKC39529	NAD-dependent alcohol dehydrogenase [Source:UniProtKB/TrEMBL;Acc:K1R7H3]	FBpp0307870	Death resistor Adh domain containing target
TCONS_00025187	3735	G	A	3_prime_UTR_variant	EKC39529	NAD-dependent alcohol dehydrogenase [Source:UniProtKB/TrEMBL;Acc:K1R7H3]	FBpp0307870	Death resistor Adh domain containing target
TCONS_00025193	2273	G	A	3_prime_UTR_variant	EKC40025	Adenylate kinase 2, mitochondrial [Source:UniProtKB/TrEMBL;Acc:K1RFD2]	FBpp0072072	Adenylate kinase 2
TCONS_00025208	2358	C	T	3_prime_UTR_variant	EKC21617	Severin [Source:UniProtKB/TrEMBL;Acc:K1PCV0]	FBpp0307688	Gelsolin
TCONS_00025209	3863	G	A	3_prime_UTR_variant	EKC29409	Sphingomyelin phosphodiesterase 4 [Source:UniProtKB/TrEMBL;Acc:K1QE88]	FBpp0081990	NA
TCONS_00025209	4008	G	A	3_prime_UTR_variant	EKC29409	Sphingomyelin phosphodiesterase 4 [Source:UniProtKB/TrEMBL;Acc:K1QE88]	FBpp0081990	NA
TCONS_00025213	1688	G	A	missense_variant	EKC41967	Delta-1-pyrroline-5-carboxylate synthetase [Source:UniProtKB/TrEMBL;Acc:K1QYB6]	FBpp0301603	Œî<up>1</up>-pyrroline-5-carboxylate synthase
TCONS_00025213	1750	G	A	synonymous_variant	EKC41967	Delta-1-pyrroline-5-carboxylate synthetase [Source:UniProtKB/TrEMBL;Acc:K1QYB6]	FBpp0301603	Œî<up>1</up>-pyrroline-5-carboxylate synthase
TCONS_00025213	3269	A	G	3_prime_UTR_variant	EKC41967	Delta-1-pyrroline-5-carboxylate synthetase [Source:UniProtKB/TrEMBL;Acc:K1QYB6]	FBpp0301603	Œî<up>1</up>-pyrroline-5-carboxylate synthase
TCONS_00025216	799	A	G	synonymous_variant	EKC35520	Methyltransferase-like protein 13 [Source:UniProtKB/TrEMBL;Acc:K1R2Z2]	FBpp0308603	NA
TCONS_00025216	1375	T	C	synonymous_variant	EKC35520	Methyltransferase-like protein 13 [Source:UniProtKB/TrEMBL;Acc:K1R2Z2]	FBpp0308603	NA
TCONS_00025216	1916	A	G	missense_variant	EKC35520	Methyltransferase-like protein 13 [Source:UniProtKB/TrEMBL;Acc:K1R2Z2]	FBpp0308603	NA
TCONS_00025230	3720	A	G	3_prime_UTR_variant	EKC26351	4-aminobutyrate aminotransferase, mitochondrial [Source:UniProtKB/TrEMBL;Acc:K1QXS3]	FBpp0291259	Œ≥-aminobutyric acid transaminase
TCONS_00025230	3748	G	A	3_prime_UTR_variant	EKC26351	4-aminobutyrate aminotransferase, mitochondrial [Source:UniProtKB/TrEMBL;Acc:K1QXS3]	FBpp0291259	Œ≥-aminobutyric acid transaminase
TCONS_00025230	3764	T	A	3_prime_UTR_variant	EKC26351	4-aminobutyrate aminotransferase, mitochondrial [Source:UniProtKB/TrEMBL;Acc:K1QXS3]	FBpp0291259	Œ≥-aminobutyric acid transaminase
TCONS_00025230	4218	G	A	3_prime_UTR_variant	EKC26351	4-aminobutyrate aminotransferase, mitochondrial [Source:UniProtKB/TrEMBL;Acc:K1QXS3]	FBpp0291259	Œ≥-aminobutyric acid transaminase
TCONS_00025267	2642	A	G	5_prime_UTR_variant	EKC27834	Caspase-8 [Source:UniProtKB/TrEMBL;Acc:K1Q911]	NA	NA
TCONS_00025274	935	A	G	synonymous_variant	EKC28956	No attribute	NA	NA
TCONS_00025282	691	C	T	3_prime_UTR_variant	EKC27094	Phosphoenolpyruvate carboxykinase, cytosolic [GTP] [Source:UniProtKB/TrEMBL;Acc:K1Q760]	FBpp0112006	Phosphoenolpyruvate carboxykinase 2
TCONS_00025282	698	G	A	3_prime_UTR_variant	EKC27094	Phosphoenolpyruvate carboxykinase, cytosolic [GTP] [Source:UniProtKB/TrEMBL;Acc:K1Q760]	FBpp0112006	Phosphoenolpyruvate carboxykinase 2
TCONS_00025282	2632	A	C	3_prime_UTR_variant	EKC27094	Phosphoenolpyruvate carboxykinase, cytosolic [GTP] [Source:UniProtKB/TrEMBL;Acc:K1Q760]	FBpp0112006	Phosphoenolpyruvate carboxykinase 2
TCONS_00025282	2664	A	G	3_prime_UTR_variant	EKC27094	Phosphoenolpyruvate carboxykinase, cytosolic [GTP] [Source:UniProtKB/TrEMBL;Acc:K1Q760]	FBpp0112006	Phosphoenolpyruvate carboxykinase 2
TCONS_00025282	4654	T	C	3_prime_UTR_variant	EKC27094	Phosphoenolpyruvate carboxykinase, cytosolic [GTP] [Source:UniProtKB/TrEMBL;Acc:K1Q760]	FBpp0112006	Phosphoenolpyruvate carboxykinase 2
TCONS_00025282	4864	T	A	3_prime_UTR_variant	EKC27094	Phosphoenolpyruvate carboxykinase, cytosolic [GTP] [Source:UniProtKB/TrEMBL;Acc:K1Q760]	FBpp0112006	Phosphoenolpyruvate carboxykinase 2
TCONS_00025282	4936	T	C	3_prime_UTR_variant	EKC27094	Phosphoenolpyruvate carboxykinase, cytosolic [GTP] [Source:UniProtKB/TrEMBL;Acc:K1Q760]	FBpp0112006	Phosphoenolpyruvate carboxykinase 2
TCONS_00025282	5354	T	C	3_prime_UTR_variant	EKC27094	Phosphoenolpyruvate carboxykinase, cytosolic [GTP] [Source:UniProtKB/TrEMBL;Acc:K1Q760]	FBpp0112006	Phosphoenolpyruvate carboxykinase 2
TCONS_00025327	2048	T	G	3_prime_UTR_variant	EKC26337	Butyrate response factor 1 [Source:UniProtKB/TrEMBL;Acc:K1PQ11]	FBpp0311375	Tis11 zinc finger protein
TCONS_00025342	2914	G	A	3_prime_UTR_variant	EKC18575	Mitogen-activated protein kinase kinase kinase 7-interacting protein 1 [Source:UniProtKB/TrEMBL;Acc:K1PQD5]	FBpp0080672	NA
TCONS_00025342	4207	G	A	3_prime_UTR_variant	EKC18575	Mitogen-activated protein kinase kinase kinase 7-interacting protein 1 [Source:UniProtKB/TrEMBL;Acc:K1PQD5]	FBpp0080672	NA
TCONS_00025350	2500	C	T	3_prime_UTR_variant	EKC41770	Heterogeneous nuclear ribonucleoprotein 27C [Source:UniProtKB/TrEMBL;Acc:K1RJG6]	NA	NA
TCONS_00025350	2581	G	C	3_prime_UTR_variant	EKC41770	Heterogeneous nuclear ribonucleoprotein 27C [Source:UniProtKB/TrEMBL;Acc:K1RJG6]	NA	NA
TCONS_00025350	3459	G	T	3_prime_UTR_variant	EKC41770	Heterogeneous nuclear ribonucleoprotein 27C [Source:UniProtKB/TrEMBL;Acc:K1RJG6]	NA	NA
TCONS_00025365	405	G	A	synonymous_variant	EKC24328	Dimethylaniline monooxygenase [N-oxide-forming] [Source:UniProtKB/TrEMBL;Acc:K1PRN4]	FBpp0072059	Flavin-containing monooxygenase 1
TCONS_00025387	582	T	C	3_prime_UTR_variant	EKC31712	FMRFamide receptor [Source:UniProtKB/TrEMBL;Acc:K1Q537]	FBpp0309525	FMRFamide Receptor
TCONS_00025426	974	G	C	synonymous_variant	EKC32797	CCAAT/enhancer-binding protein zeta [Source:UniProtKB/TrEMBL;Acc:K1Q7Q2]	FBpp0075937	NA
TCONS_00025426	1145	C	T	synonymous_variant	EKC32797	CCAAT/enhancer-binding protein zeta [Source:UniProtKB/TrEMBL;Acc:K1Q7Q2]	FBpp0075937	NA
TCONS_00025447	4343	G	A	3_prime_UTR_variant	EKC24940	No attribute	NA	NA
TCONS_00025488	209	T	C	3_prime_UTR_variant	EKC36094	NFU1 iron-sulfur cluster scaffold-like protein, mitochondrial [Source:UniProtKB/TrEMBL;Acc:K1QY89]	FBpp0070051	NA
TCONS_00025488	271	G	C	3_prime_UTR_variant	EKC36094	NFU1 iron-sulfur cluster scaffold-like protein, mitochondrial [Source:UniProtKB/TrEMBL;Acc:K1QY89]	FBpp0070051	NA
TCONS_00025526	3208	A	T	3_prime_UTR_variant	EKC35998	Glycyl-tRNA synthetase [Source:UniProtKB/TrEMBL;Acc:K1QQB3]	FBpp0306062	Glycyl-tRNA synthetase
TCONS_00025530	2298	A	G	3_prime_UTR_variant	EKC33189	Glutathione S-transferase Y1 [Source:UniProtKB/TrEMBL;Acc:K1QPX6]	FBpp0086857	Glutathione S transferase E14
TCONS_00025530	2326	T	C	3_prime_UTR_variant	EKC33189	Glutathione S-transferase Y1 [Source:UniProtKB/TrEMBL;Acc:K1QPX6]	FBpp0086857	Glutathione S transferase E14
TCONS_00025530	2408	A	T	3_prime_UTR_variant	EKC33189	Glutathione S-transferase Y1 [Source:UniProtKB/TrEMBL;Acc:K1QPX6]	FBpp0086857	Glutathione S transferase E14
TCONS_00025535	4834	C	A	5_prime_UTR_variant	EKC26560	No attribute	NA	NA
TCONS_00025535	5485	G	A	5_prime_UTR_variant	EKC26560	No attribute	NA	NA
TCONS_00025535	5998	A	C	5_prime_UTR_variant	EKC26560	No attribute	NA	NA
TCONS_00025535	6081	G	A	5_prime_UTR_variant	EKC26560	No attribute	NA	NA
TCONS_00025540	2600	G	A	3_prime_UTR_variant	EKC39558	SET and MYND domain-containing protein 5 [Source:UniProtKB/TrEMBL;Acc:K1R132]	FBpp0070406	SET and MYND domain containing, arthropod-specific, member 8
TCONS_00025550	2627	C	T	3_prime_UTR_variant	EKC41723	Chromobox-like protein 5 [Source:UniProtKB/TrEMBL;Acc:K1R7G0]	FBpp0071221	Heterochromatin Protein 1b
TCONS_00025550	2869	G	A	3_prime_UTR_variant	EKC41723	Chromobox-like protein 5 [Source:UniProtKB/TrEMBL;Acc:K1R7G0]	FBpp0071221	Heterochromatin Protein 1b
TCONS_00025552	3014	C	G	3_prime_UTR_variant	EKC40197	Solute carrier family 2, facilitated glucose transporter member 1 [Source:UniProtKB/TrEMBL;Acc:K1QTP5]	FBpp0305678	Glucose transporter 1
TCONS_00025555	4710	A	C	5_prime_UTR_premature_start_codon_gain_variant	EKC38538	AT-rich interactive domain-containing protein 4B [Source:UniProtKB/TrEMBL;Acc:K1QY05]	NA	NA
TCONS_00025605	473	G	A	missense_variant	EKC37853	No attribute	FBpp0079305	NA
TCONS_00025605	500	G	A	synonymous_variant	EKC37853	No attribute	FBpp0079305	NA
TCONS_00025605	573	A	G	missense_variant	EKC37853	No attribute	FBpp0079305	NA
TCONS_00025643	705	C	T	synonymous_variant	EKC18528	Porphobilinogen deaminase [Source:UniProtKB/TrEMBL;Acc:K1PAS9]	FBpp0072572	lethal (3) 02640
TCONS_00025659	1181	G	A	3_prime_UTR_variant	EKC40971	Mitochondrial import inner membrane translocase subunit Tim17-A [Source:UniProtKB/TrEMBL;Acc:K1S147]	FBpp0112618	Translocase of the inner mitochondrial membrane 17b
TCONS_00025678	1432	A	G	3_prime_UTR_variant	EKC36914	Eukaryotic translation initiation factor 3 subunit M [Source:UniProtKB/TrEMBL;Acc:K1R0D7]	FBpp0308985	eukaryotic translation initiation factor 3 subunit m
TCONS_00025684	1274	A	G	synonymous_variant	EKC21497	STAGA complex 65 subunit gamma [Source:UniProtKB/TrEMBL;Acc:K1PCG4]	FBpp0074239	Spt7
TCONS_00025686	1573	A	G	3_prime_UTR_variant	EKC32044	Stromal membrane-associated protein 2 [Source:UniProtKB/TrEMBL;Acc:K1QLW8]	FBpp0087733	NA
TCONS_00025716	4982	C	T	3_prime_UTR_variant	EKC36503	BTB/POZ domain-containing protein 2 [Source:UniProtKB/TrEMBL;Acc:K1QS72]	FBpp0082876	lute
TCONS_00025716	5039	T	C	3_prime_UTR_variant	EKC36503	BTB/POZ domain-containing protein 2 [Source:UniProtKB/TrEMBL;Acc:K1QS72]	FBpp0082876	lute
TCONS_00025716	5081	G	A	3_prime_UTR_variant	EKC36503	BTB/POZ domain-containing protein 2 [Source:UniProtKB/TrEMBL;Acc:K1QS72]	FBpp0082876	lute
TCONS_00025716	5116	A	C	3_prime_UTR_variant	EKC36503	BTB/POZ domain-containing protein 2 [Source:UniProtKB/TrEMBL;Acc:K1QS72]	FBpp0082876	lute
TCONS_00025724	1377	C	T	3_prime_UTR_variant	EKC35840	Cytosolic Fe-S cluster assembly factor NUBP1-like protein [Source:UniProtKB/TrEMBL;Acc:K1R3R4]	FBpp0080448	NA
TCONS_00025950	285	A	G	synonymous_variant	EKC39543	Ras-related GTP-binding protein A [Source:UniProtKB/TrEMBL;Acc:K1R0Z0]	FBpp0081491	Ras-related GTP binding A/B
TCONS_00025976	628	T	C	3_prime_UTR_variant	EKC26628	SRR1-like protein [Source:UniProtKB/TrEMBL;Acc:K1PYC4]	FBpp0082983	NA
TCONS_00025976	693	G	T	3_prime_UTR_variant	EKC26628	SRR1-like protein [Source:UniProtKB/TrEMBL;Acc:K1PYC4]	FBpp0082983	NA
TCONS_00026083	1088	T	C	3_prime_UTR_variant	EKC29337	RNA-binding protein 39 [Source:UniProtKB/TrEMBL;Acc:K1PYK7]	FBpp0078402	NA
TCONS_00026091	1143	G	A	3_prime_UTR_variant	EKC42487	Cytoplasmic tRNA 2-thiolation protein 1 [Source:UniProtKB/TrEMBL;Acc:K1QZH5]	FBpp0087712	NA
TCONS_00026248	946	A	G	3_prime_UTR_variant	EKC39393	Cysteine-rich motor neuron 1 protein [Source:UniProtKB/TrEMBL;Acc:K1R0C2]	NA	NA
TCONS_00026248	964	A	C	3_prime_UTR_variant	EKC39393	Cysteine-rich motor neuron 1 protein [Source:UniProtKB/TrEMBL;Acc:K1R0C2]	NA	NA
TCONS_00026259	1794	C	T	3_prime_UTR_variant	EKC33872	Peptidyl-prolyl cis-trans isomerase E [Source:UniProtKB/TrEMBL;Acc:K1QAU8]	FBpp0074017	Cyclophilin 1
TCONS_00026259	1830	T	G	3_prime_UTR_variant	EKC33872	Peptidyl-prolyl cis-trans isomerase E [Source:UniProtKB/TrEMBL;Acc:K1QAU8]	FBpp0074017	Cyclophilin 1
TCONS_00026384	1737	C	A	3_prime_UTR_variant	EKC40452	Clathrin light chain A [Source:UniProtKB/TrEMBL;Acc:K1QUD6]	FBpp0305007	Clathrin light chain
TCONS_00026388	7507	A	G	3_prime_UTR_variant	EKC18365	Histone-lysine N-methyltransferase PRDM9 [Source:UniProtKB/TrEMBL;Acc:K1PPH7]	NA	NA
TCONS_00026388	7723	A	G	3_prime_UTR_variant	EKC18365	Histone-lysine N-methyltransferase PRDM9 [Source:UniProtKB/TrEMBL;Acc:K1PPH7]	NA	NA
TCONS_00026409	721	T	C	missense_variant	EKC37733	Ras-like GTP-binding protein Rho1 [Source:UniProtKB/TrEMBL;Acc:K1QVS0]	FBpp0086354	Rho1
TCONS_00026448	204	T	A	missense_variant	EKC19383	UPF0562 protein C7orf55 [Source:UniProtKB/TrEMBL;Acc:K1PCY0]	FBpp0110114	NA
TCONS_00026450	5733	C	A	synonymous_variant	EKC22204	Protein toll [Source:UniProtKB/TrEMBL;Acc:K1PTI1]	FBpp0303187	Toll
TCONS_00026479	409	G	A	missense_variant	EKC33296	Baculoviral IAP repeat-containing protein 7 [Source:UniProtKB/TrEMBL;Acc:K1RGN1]	FBpp0086432	Death-associated inhibitor of apoptosis 2
TCONS_00026486	5160	T	C	3_prime_UTR_variant	EKC36082	RNA-binding protein 12 [Source:UniProtKB/TrEMBL;Acc:K1QH37]	NA	NA
TCONS_00026518	2681	C	T	synonymous_variant	EKC20077	Pregnancy zone protein [Source:UniProtKB/TrEMBL;Acc:K1P8R0]	FBpp0079134	Thioester-containing protein 2
TCONS_00026520	325	T	A	synonymous_variant	EKC41960	40S ribosomal protein S23 [Source:UniProtKB/TrEMBL;Acc:K1RK12]	FBpp0086701	Ribosomal protein S23
TCONS_00026523	420	T	C	3_prime_UTR_variant	EKC21910	Ecdysone-induced protein 75B, isoforms C/D [Source:UniProtKB/TrEMBL;Acc:K1PZB8]	FBpp0077964	Ecdysone-induced protein 78C
TCONS_00026538	1302	C	T	3_prime_UTR_variant	EKC29577	No attribute	NA	NA
TCONS_00026648	1185	C	T	3_prime_UTR_variant	EKC20223	No attribute	FBpp0081980	NA
TCONS_00026738	1617	A	G	3_prime_UTR_variant	EKC28791	Ras-related protein Rab-6B [Source:UniProtKB/TrEMBL;Acc:K1R4F7]	FBpp0079943	Rab6
TCONS_00026738	1636	T	G	3_prime_UTR_variant	EKC28791	Ras-related protein Rab-6B [Source:UniProtKB/TrEMBL;Acc:K1R4F7]	FBpp0079943	Rab6
TCONS_00026738	1672	T	A	3_prime_UTR_variant	EKC28791	Ras-related protein Rab-6B [Source:UniProtKB/TrEMBL;Acc:K1R4F7]	FBpp0079943	Rab6
TCONS_00026748	1354	T	C	3_prime_UTR_variant	EKC24548	Integrin beta-1-binding protein 1 [Source:UniProtKB/TrEMBL;Acc:K1PSH1]	NA	NA
TCONS_00026766	300	G	A	3_prime_UTR_variant	EKC37116	Calmodulin-like protein 4 [Source:UniProtKB/TrEMBL;Acc:K1RRQ3]	FBpp0083396	NA
TCONS_00026881	5377	A	G	3_prime_UTR_variant	EKC20197	Eukaryotic translation initiation factor 4 gamma 2 [Source:UniProtKB/TrEMBL;Acc:K1P8Y6]	FBpp0086899	NAT1
TCONS_00026887	4327	T	C	3_prime_UTR_variant	EKC23874	Inter-alpha-trypsin inhibitor heavy chain H3 [Source:UniProtKB/TrEMBL;Acc:K1PXQ1]	NA	NA
TCONS_00026923	2700	C	T	3_prime_UTR_variant	EKC36355	Electroneutral sodium bicarbonate exchanger 1 [Source:UniProtKB/TrEMBL;Acc:K1R554]	FBpp0304048	Na<up>+</up>-driven anion exchanger 1
TCONS_00026923	2734	G	A	3_prime_UTR_variant	EKC36355	Electroneutral sodium bicarbonate exchanger 1 [Source:UniProtKB/TrEMBL;Acc:K1R554]	FBpp0304048	Na<up>+</up>-driven anion exchanger 1
TCONS_00026929	1547	C	G	3_prime_UTR_variant	EKC33456	U3 small nucleolar RNA-interacting protein 2 [Source:UniProtKB/TrEMBL;Acc:K1RH44]	FBpp0090943	U3 small nuclear riboprotein factor 55K
TCONS_00026948	362	A	G	3_prime_UTR_variant	EKC36861	Protein NDRG3 [Source:UniProtKB/TrEMBL;Acc:K1RR19]	FBpp0088652	Misexpression suppressor of KSR 2
TCONS_00026950	1355	T	C	3_prime_UTR_variant	EKC36861	Protein NDRG3 [Source:UniProtKB/TrEMBL;Acc:K1RR19]	NA	NA
TCONS_00026989	4874	G	A	3_prime_UTR_variant	EKC33672	No attribute	FBpp0079101	Thioester-containing protein 3
TCONS_00026996	3566	G	A	3_prime_UTR_variant	EKC36787	Glutaminyl-peptide cyclotransferase [Source:UniProtKB/TrEMBL;Acc:K1QJ23]	FBpp0077858	iso Glutaminyl cyclase
TCONS_00026996	3575	G	T	3_prime_UTR_variant	EKC36787	Glutaminyl-peptide cyclotransferase [Source:UniProtKB/TrEMBL;Acc:K1QJ23]	FBpp0077858	iso Glutaminyl cyclase
TCONS_00027005	2837	G	T	3_prime_UTR_variant	EKC30665	Coiled-coil domain-containing protein 41 [Source:UniProtKB/TrEMBL;Acc:K1QPA8]	NA	NA
TCONS_00027006	2875	G	A	5_prime_UTR_variant	EKC25994	Kinesin light chain 3 [Source:UniProtKB/TrEMBL;Acc:K1Q3M3]	NA	NA
TCONS_00027006	3774	A	G	5_prime_UTR_variant	EKC25994	Kinesin light chain 3 [Source:UniProtKB/TrEMBL;Acc:K1Q3M3]	NA	NA
TCONS_00027006	3811	C	A	5_prime_UTR_variant	EKC25994	Kinesin light chain 3 [Source:UniProtKB/TrEMBL;Acc:K1Q3M3]	NA	NA
TCONS_00027012	1824	T	C	synonymous_variant	EKC30441	Amyloid beta A4 protein [Source:UniProtKB/TrEMBL;Acc:K1R8X1]	FBpp0298296	Œ≤ amyloid protein precursor-like
TCONS_00027012	2256	T	C	3_prime_UTR_variant	EKC30441	Amyloid beta A4 protein [Source:UniProtKB/TrEMBL;Acc:K1R8X1]	FBpp0298296	Œ≤ amyloid protein precursor-like
TCONS_00027012	2622	C	T	3_prime_UTR_variant	EKC30441	Amyloid beta A4 protein [Source:UniProtKB/TrEMBL;Acc:K1R8X1]	FBpp0298296	Œ≤ amyloid protein precursor-like
TCONS_00027012	3790	T	A	3_prime_UTR_variant	EKC30441	Amyloid beta A4 protein [Source:UniProtKB/TrEMBL;Acc:K1R8X1]	FBpp0298296	Œ≤ amyloid protein precursor-like
TCONS_00027012	4210	G	A	3_prime_UTR_variant	EKC30441	Amyloid beta A4 protein [Source:UniProtKB/TrEMBL;Acc:K1R8X1]	FBpp0298296	Œ≤ amyloid protein precursor-like
TCONS_00027012	5395	G	T	3_prime_UTR_variant	EKC30441	Amyloid beta A4 protein [Source:UniProtKB/TrEMBL;Acc:K1R8X1]	FBpp0298296	Œ≤ amyloid protein precursor-like
TCONS_00027012	5583	G	T	3_prime_UTR_variant	EKC30441	Amyloid beta A4 protein [Source:UniProtKB/TrEMBL;Acc:K1R8X1]	FBpp0298296	Œ≤ amyloid protein precursor-like
TCONS_00027012	5732	G	A	3_prime_UTR_variant	EKC30441	Amyloid beta A4 protein [Source:UniProtKB/TrEMBL;Acc:K1R8X1]	FBpp0298296	Œ≤ amyloid protein precursor-like
TCONS_00027020	6117	C	G	5_prime_UTR_variant	EKC23416	RNA-binding protein Nova-1 [Source:UniProtKB/TrEMBL;Acc:K1QPK0]	FBpp0081515	pasilla
TCONS_00027020	6571	A	G	5_prime_UTR_variant	EKC23416	RNA-binding protein Nova-1 [Source:UniProtKB/TrEMBL;Acc:K1QPK0]	FBpp0081515	pasilla
TCONS_00027020	6680	T	A	5_prime_UTR_variant	EKC23416	RNA-binding protein Nova-1 [Source:UniProtKB/TrEMBL;Acc:K1QPK0]	FBpp0081515	pasilla
TCONS_00027020	7183	C	G	5_prime_UTR_variant	EKC23416	RNA-binding protein Nova-1 [Source:UniProtKB/TrEMBL;Acc:K1QPK0]	FBpp0081515	pasilla
TCONS_00027051	918	T	A	3_prime_UTR_variant	EKC27296	No attribute	NA	NA
TCONS_00027065	2386	A	C	missense_variant	EKC41707	Serine/threonine-protein kinase ULK3 [Source:UniProtKB/TrEMBL;Acc:K1QXR5]	NA	NA
TCONS_00027069	2212	A	G	3_prime_UTR_variant	EKC21910	Ecdysone-induced protein 75B, isoforms C/D [Source:UniProtKB/TrEMBL;Acc:K1PZB8]	FBpp0077964	Ecdysone-induced protein 78C
TCONS_00027078	3872	G	A	3_prime_UTR_variant	EKC40484	Germ cell-less protein-like 1 [Source:UniProtKB/TrEMBL;Acc:K1RA15]	FBpp0308437	germ cell-less
TCONS_00027108	2489	G	A	3_prime_UTR_variant	EKC21139	Xylulose kinase [Source:UniProtKB/TrEMBL;Acc:K1PQL8]	FBpp0082813	NA
TCONS_00027108	2597	A	G	3_prime_UTR_variant	EKC21139	Xylulose kinase [Source:UniProtKB/TrEMBL;Acc:K1PQL8]	FBpp0082813	NA
TCONS_00027108	3257	T	C	3_prime_UTR_variant	EKC21139	Xylulose kinase [Source:UniProtKB/TrEMBL;Acc:K1PQL8]	FBpp0082813	NA
TCONS_00027108	3594	C	T	3_prime_UTR_variant	EKC21139	Xylulose kinase [Source:UniProtKB/TrEMBL;Acc:K1PQL8]	FBpp0082813	NA
TCONS_00027109	3894	T	A	3_prime_UTR_variant	EKC40683	Cubilin [Source:UniProtKB/TrEMBL;Acc:K1R4I8]	NA	NA
TCONS_00027109	3965	T	C	3_prime_UTR_variant	EKC40683	Cubilin [Source:UniProtKB/TrEMBL;Acc:K1R4I8]	NA	NA
TCONS_00027111	3111	C	G	3_prime_UTR_variant	EKC36291	Caprin-2 [Source:UniProtKB/TrEMBL;Acc:K1RPF1]	NA	NA
TCONS_00027149	897	T	C	synonymous_variant	EKC28906	Tyrosine-protein kinase receptor [Source:UniProtKB/TrEMBL;Acc:K1R4P4]	FBpp0084662	mitochondrial translation initiation factor 2
TCONS_00027149	1077	G	A	synonymous_variant	EKC28906	Tyrosine-protein kinase receptor [Source:UniProtKB/TrEMBL;Acc:K1R4P4]	FBpp0084662	mitochondrial translation initiation factor 2
TCONS_00027149	1263	G	A	synonymous_variant	EKC28906	Tyrosine-protein kinase receptor [Source:UniProtKB/TrEMBL;Acc:K1R4P4]	FBpp0084662	mitochondrial translation initiation factor 2
TCONS_00027149	2766	A	T	3_prime_UTR_variant	EKC28906	Tyrosine-protein kinase receptor [Source:UniProtKB/TrEMBL;Acc:K1R4P4]	FBpp0084662	mitochondrial translation initiation factor 2
TCONS_00027149	3108	T	C	3_prime_UTR_variant	EKC28906	Tyrosine-protein kinase receptor [Source:UniProtKB/TrEMBL;Acc:K1R4P4]	FBpp0084662	mitochondrial translation initiation factor 2
TCONS_00027160	546	C	T	synonymous_variant	EKC34302	Sushi, nidogen and EGF-like domain-containing protein 1 [Source:UniProtKB/TrEMBL;Acc:K1QBU3]	FBpp0311204	LDL receptor protein 1
TCONS_00027167	1285	A	G	missense_variant	EKC28741	Plexin domain-containing protein 2 [Source:UniProtKB/TrEMBL;Acc:K1R4B8]	FBpp0084131	Hormone receptor-like in 96
TCONS_00027167	1449	T	C	synonymous_variant	EKC28741	Plexin domain-containing protein 2 [Source:UniProtKB/TrEMBL;Acc:K1R4B8]	FBpp0084131	Hormone receptor-like in 96
TCONS_00027167	1848	C	T	3_prime_UTR_variant	EKC28741	Plexin domain-containing protein 2 [Source:UniProtKB/TrEMBL;Acc:K1R4B8]	FBpp0084131	Hormone receptor-like in 96
TCONS_00027167	2161	C	T	3_prime_UTR_variant	EKC28741	Plexin domain-containing protein 2 [Source:UniProtKB/TrEMBL;Acc:K1R4B8]	FBpp0084131	Hormone receptor-like in 96
TCONS_00027192	1056	G	A	synonymous_variant	EKC39336	Serine/threonine-protein phosphatase 2A regulatory subunit B [Source:UniProtKB/TrEMBL;Acc:K1RWQ9]	FBpp0077277	Phosphotyrosyl phosphatase activator
TCONS_00027193	2565	C	T	3_prime_UTR_variant	EKC20219	Alpha-and gamma-adaptin-binding protein p34 [Source:UniProtKB/TrEMBL;Acc:K1PMX9]	NA	NA
TCONS_00027200	2062	G	T	5_prime_UTR_variant	EKC35629	UPF0533 protein C5orf44-like protein [Source:UniProtKB/TrEMBL;Acc:K1QWW0]	FBpp0079574	NA
TCONS_00027200	2368	A	G	5_prime_UTR_variant	EKC35629	UPF0533 protein C5orf44-like protein [Source:UniProtKB/TrEMBL;Acc:K1QWW0]	FBpp0079574	NA
TCONS_00027200	3156	C	T	5_prime_UTR_variant	EKC35629	UPF0533 protein C5orf44-like protein [Source:UniProtKB/TrEMBL;Acc:K1QWW0]	FBpp0079574	NA
TCONS_00027206	180	T	C	synonymous_variant	EKC38497	Mitochondrial inner membrane protein [Source:UniProtKB/TrEMBL;Acc:K1QNN9]	FBpp0288710	Mitofilin
TCONS_00027210	363	G	C	5_prime_UTR_variant	EKC22947	Heme-binding protein 2 [Source:UniProtKB/TrEMBL;Acc:K1PGA1]	NA	NA
TCONS_00027210	372	G	A	5_prime_UTR_variant	EKC22947	Heme-binding protein 2 [Source:UniProtKB/TrEMBL;Acc:K1PGA1]	NA	NA
TCONS_00027211	2441	G	A	3_prime_UTR_variant	EKC22947	Heme-binding protein 2 [Source:UniProtKB/TrEMBL;Acc:K1PGA1]	NA	NA
TCONS_00027222	1899	A	C	3_prime_UTR_variant	EKC33025	26S proteasome non-ATPase regulatory subunit 8 [Source:UniProtKB/TrEMBL;Acc:K1QVR0]	FBpp0075068	Regulatory particle non-ATPase 12
TCONS_00027222	1966	G	A	3_prime_UTR_variant	EKC33025	26S proteasome non-ATPase regulatory subunit 8 [Source:UniProtKB/TrEMBL;Acc:K1QVR0]	FBpp0075068	Regulatory particle non-ATPase 12
TCONS_00027222	2263	C	T	3_prime_UTR_variant	EKC33025	26S proteasome non-ATPase regulatory subunit 8 [Source:UniProtKB/TrEMBL;Acc:K1QVR0]	FBpp0075068	Regulatory particle non-ATPase 12
TCONS_00027233	204	A	C	3_prime_UTR_variant	EKC41392	No attribute	NA	NA
TCONS_00027264	1441	T	C	synonymous_variant	EKC37629	T-complex protein 1 subunit beta [Source:UniProtKB/TrEMBL;Acc:K1R294]	FBpp0071226	Chaperonin containing TCP1 subunit 2
TCONS_00027264	1761	A	G	3_prime_UTR_variant	EKC37629	T-complex protein 1 subunit beta [Source:UniProtKB/TrEMBL;Acc:K1R294]	FBpp0071226	Chaperonin containing TCP1 subunit 2
TCONS_00027264	1826	A	T	3_prime_UTR_variant	EKC37629	T-complex protein 1 subunit beta [Source:UniProtKB/TrEMBL;Acc:K1R294]	FBpp0071226	Chaperonin containing TCP1 subunit 2
TCONS_00027268	549	T	C	3_prime_UTR_variant	EKC32845	Ubiquitin thioesterase OTUB1 [Source:UniProtKB/TrEMBL;Acc:K1QV55]	FBpp0079577	NA
TCONS_00027268	554	C	T	3_prime_UTR_variant	EKC32845	Ubiquitin thioesterase OTUB1 [Source:UniProtKB/TrEMBL;Acc:K1QV55]	FBpp0079577	NA
TCONS_00027268	585	C	T	3_prime_UTR_variant	EKC32845	Ubiquitin thioesterase OTUB1 [Source:UniProtKB/TrEMBL;Acc:K1QV55]	FBpp0079577	NA
TCONS_00027268	599	T	G	3_prime_UTR_variant	EKC32845	Ubiquitin thioesterase OTUB1 [Source:UniProtKB/TrEMBL;Acc:K1QV55]	FBpp0079577	NA
TCONS_00027268	1155	A	G	3_prime_UTR_variant	EKC32845	Ubiquitin thioesterase OTUB1 [Source:UniProtKB/TrEMBL;Acc:K1QV55]	FBpp0079577	NA
TCONS_00027268	1205	G	A	3_prime_UTR_variant	EKC32845	Ubiquitin thioesterase OTUB1 [Source:UniProtKB/TrEMBL;Acc:K1QV55]	FBpp0079577	NA
TCONS_00027268	1233	C	T	3_prime_UTR_variant	EKC32845	Ubiquitin thioesterase OTUB1 [Source:UniProtKB/TrEMBL;Acc:K1QV55]	FBpp0079577	NA
TCONS_00027271	1302	T	C	synonymous_variant	EKC18841	WD repeat-containing protein 75 [Source:UniProtKB/TrEMBL;Acc:K1QBC2]	FBpp0113107	lethal (2) 05287
TCONS_00027271	1479	C	T	synonymous_variant	EKC18841	WD repeat-containing protein 75 [Source:UniProtKB/TrEMBL;Acc:K1QBC2]	FBpp0113107	lethal (2) 05287
TCONS_00027271	1661	T	C	missense_variant	EKC18841	WD repeat-containing protein 75 [Source:UniProtKB/TrEMBL;Acc:K1QBC2]	FBpp0113107	lethal (2) 05287
TCONS_00027271	2385	T	C	synonymous_variant	EKC18841	WD repeat-containing protein 75 [Source:UniProtKB/TrEMBL;Acc:K1QBC2]	FBpp0113107	lethal (2) 05287
TCONS_00027271	2588	C	T	3_prime_UTR_variant	EKC18841	WD repeat-containing protein 75 [Source:UniProtKB/TrEMBL;Acc:K1QBC2]	FBpp0113107	lethal (2) 05287
TCONS_00027272	1758	G	A	synonymous_variant	EKC18987	Eukaryotic translation initiation factor 3 subunit C [Source:UniProtKB/TrEMBL;Acc:K1P5V7]	FBpp0086013	eukaryotic translation initiation factor 3 subunit c
TCONS_00027274	2638	T	C	3_prime_UTR_variant	EKC23043	Casein kinase II subunit beta [Source:UniProtKB/TrEMBL;Acc:K1PN44]	FBpp0305406	Casein kinase II Œ≤ subunit
TCONS_00027285	2279	C	T	3_prime_UTR_variant	EKC39151	Basic leucine zipper transcriptional factor ATF-like 3 [Source:UniProtKB/TrEMBL;Acc:K1RWC0]	NA	NA
TCONS_00027295	1480	G	T	3_prime_UTR_variant	EKC35040	Ser/Thr-rich protein T10 in DGCR region [Source:UniProtKB/TrEMBL;Acc:K1R1M6]	FBpp0073638	Transport and Golgi organization 2
TCONS_00027295	1510	C	T	3_prime_UTR_variant	EKC35040	Ser/Thr-rich protein T10 in DGCR region [Source:UniProtKB/TrEMBL;Acc:K1R1M6]	FBpp0073638	Transport and Golgi organization 2
TCONS_00027319	1609	C	T	3_prime_UTR_variant	EKC25831	No attribute	FBpp0074742	Listerin E3 ubiquitin protein ligase 1
TCONS_00027319	1928	C	A	3_prime_UTR_variant	EKC25831	No attribute	FBpp0074742	Listerin E3 ubiquitin protein ligase 1
TCONS_00027319	1982	A	G	3_prime_UTR_variant	EKC25831	No attribute	FBpp0074742	Listerin E3 ubiquitin protein ligase 1
TCONS_00027319	2768	G	A	3_prime_UTR_variant	EKC25831	No attribute	FBpp0074742	Listerin E3 ubiquitin protein ligase 1
TCONS_00027319	2776	T	G	3_prime_UTR_variant	EKC25831	No attribute	FBpp0074742	Listerin E3 ubiquitin protein ligase 1
TCONS_00027341	1120	A	G	synonymous_variant	EKC21317	BUD13-like protein [Source:UniProtKB/TrEMBL;Acc:K1PBX2]	NA	NA
TCONS_00027342	903	T	A	3_prime_UTR_variant	EKC40670	MAD protein [Source:UniProtKB/TrEMBL;Acc:K1RGW6]	FBpp0291035	Mnt
TCONS_00027343	2171	A	G	3_prime_UTR_variant	EKC18747	Alpha-soluble NSF attachment protein [Source:UniProtKB/TrEMBL;Acc:K1P541]	FBpp0074609	Œ± Soluble NSF attachment protein
TCONS_00027343	2259	T	C	3_prime_UTR_variant	EKC18747	Alpha-soluble NSF attachment protein [Source:UniProtKB/TrEMBL;Acc:K1P541]	FBpp0074609	Œ± Soluble NSF attachment protein
TCONS_00027343	2548	A	G	3_prime_UTR_variant	EKC18747	Alpha-soluble NSF attachment protein [Source:UniProtKB/TrEMBL;Acc:K1P541]	FBpp0074609	Œ± Soluble NSF attachment protein
TCONS_00027352	1711	T	C	3_prime_UTR_variant	EKC24715	Angiopoietin-4 [Source:UniProtKB/TrEMBL;Acc:K1Q781]	FBpp0291738	NA
TCONS_00027352	2116	T	G	3_prime_UTR_variant	EKC24715	Angiopoietin-4 [Source:UniProtKB/TrEMBL;Acc:K1Q781]	FBpp0291738	NA
TCONS_00027352	2165	C	G	3_prime_UTR_variant	EKC24715	Angiopoietin-4 [Source:UniProtKB/TrEMBL;Acc:K1Q781]	FBpp0291738	NA
TCONS_00027410	2050	A	G	3_prime_UTR_variant	EKC20769	Cysteine-rich protein 1 [Source:UniProtKB/TrEMBL;Acc:K1PPH8]	FBpp0083799	Ras association family member
TCONS_00027411	1824	C	A	stop_lost	EKC32311	Lipoyl synthase, mitochondrial [Source:UniProtKB/TrEMBL;Acc:K1RDX0]	FBpp0288705	Lipoic acid synthase
TCONS_00027426	843	G	A	missense_variant	EKC33126	ATP-dependent RNA helicase DDX51 [Source:UniProtKB/TrEMBL;Acc:K1RGC7]	FBpp0075106	Dead box protein 73D
TCONS_00027427	2135	T	C	3_prime_UTR_variant	EKC22497	3-ketoacyl-CoA thiolase, mitochondrial [Source:UniProtKB/TrEMBL;Acc:K1PF60]	FBpp0079472	yippee interacting protein 2
TCONS_00027427	2166	C	T	3_prime_UTR_variant	EKC22497	3-ketoacyl-CoA thiolase, mitochondrial [Source:UniProtKB/TrEMBL;Acc:K1PF60]	FBpp0079472	yippee interacting protein 2
TCONS_00027447	1959	G	C	3_prime_UTR_variant	EKC40563	No attribute	NA	NA
TCONS_00027465	2216	C	A	3_prime_UTR_variant	EKC33711	No attribute	NA	NA
TCONS_00027467	751	A	G	3_prime_UTR_variant	EKC18019	No attribute	FBpp0289415	goliath
TCONS_00027479	1806	A	C	3_prime_UTR_variant	EKC37338	Ubiquitin fusion degradation protein 1-like protein [Source:UniProtKB/TrEMBL;Acc:K1QUK1]	FBpp0075952	Ubiquitin fusion-degradation 1-like
TCONS_00027539	796	G	A	synonymous_variant	EKC26172	Vigilin [Source:UniProtKB/TrEMBL;Acc:K1PPP8]	FBpp0085862	Dodeca-satellite-binding protein 1
TCONS_00027539	3216	C	T	missense_variant	EKC26172	Vigilin [Source:UniProtKB/TrEMBL;Acc:K1PPP8]	FBpp0085862	Dodeca-satellite-binding protein 1
TCONS_00027539	3455	C	T	synonymous_variant	EKC26172	Vigilin [Source:UniProtKB/TrEMBL;Acc:K1PPP8]	FBpp0085862	Dodeca-satellite-binding protein 1
TCONS_00027539	5890	A	G	3_prime_UTR_variant	EKC26172	Vigilin [Source:UniProtKB/TrEMBL;Acc:K1PPP8]	FBpp0085862	Dodeca-satellite-binding protein 1
TCONS_00027539	7055	T	G	3_prime_UTR_variant	EKC26172	Vigilin [Source:UniProtKB/TrEMBL;Acc:K1PPP8]	FBpp0085862	Dodeca-satellite-binding protein 1
TCONS_00027551	4789	G	A	3_prime_UTR_variant	EKC21665	Anoctamin [Source:UniProtKB/TrEMBL;Acc:K1PYR2]	FBpp0288570	NA
TCONS_00027553	3150	G	A	5_prime_UTR_variant	EKC30448	Putative ATP-dependent RNA helicase DDX4 [Source:UniProtKB/TrEMBL;Acc:K1Q923]	FBpp0292516	CCHC-type zinc finger nucleic acid binding protein
TCONS_00027572	3569	A	G	3_prime_UTR_variant	EKC30639	Dolichyl-diphosphooligosaccharide--protein glycosyltransferase subunit 2 [Source:UniProtKB/TrEMBL;Acc:K1QHM2]	FBpp0088527	Oligosaccharide transferase Œî subunit
TCONS_00027598	5062	A	G	3_prime_UTR_variant	EKC29783	Nephrocystin-1 [Source:UniProtKB/TrEMBL;Acc:K1Q770]	NA	NA
TCONS_00027613	3588	C	G	5_prime_UTR_variant	EKC31648	Putative RNA-directed DNA polymerase from transposon BS [Source:UniProtKB/TrEMBL;Acc:K1QCH1]	NA	NA
TCONS_00027624	3529	A	C	3_prime_UTR_variant	EKC36144	Pallidin [Source:UniProtKB/TrEMBL;Acc:K1QYC4]	FBpp0289374	Pallidin
TCONS_00027624	3580	C	T	3_prime_UTR_variant	EKC36144	Pallidin [Source:UniProtKB/TrEMBL;Acc:K1QYC4]	FBpp0289374	Pallidin
TCONS_00027624	3592	G	A	3_prime_UTR_variant	EKC36144	Pallidin [Source:UniProtKB/TrEMBL;Acc:K1QYC4]	FBpp0289374	Pallidin
TCONS_00027627	1173	A	G	5_prime_UTR_variant	EKC38080	Zinc finger CCCH domain-containing protein 11A [Source:UniProtKB/TrEMBL;Acc:K1RA74]	NA	NA
TCONS_00027639	3587	T	C	3_prime_UTR_variant	EKC29019	Ubiquitin conjugation factor E4 A [Source:UniProtKB/TrEMBL;Acc:K1QD81]	FBpp0078927	Ubiquitination factor E4A
TCONS_00027639	4052	C	T	3_prime_UTR_variant	EKC29019	Ubiquitin conjugation factor E4 A [Source:UniProtKB/TrEMBL;Acc:K1QD81]	FBpp0078927	Ubiquitination factor E4A
TCONS_00027639	4656	A	T	3_prime_UTR_variant	EKC29019	Ubiquitin conjugation factor E4 A [Source:UniProtKB/TrEMBL;Acc:K1QD81]	FBpp0078927	Ubiquitination factor E4A
TCONS_00027649	3078	A	C	3_prime_UTR_variant	EKC22924	Carbohydrate sulfotransferase 11 [Source:UniProtKB/TrEMBL;Acc:K1PVC1]	FBpp0309156	NA
TCONS_00027670	1745	G	C	3_prime_UTR_variant	EKC17884	Barrier-to-autointegration factor [Source:UniProtKB/TrEMBL;Acc:K1PG58]	FBpp0079157	barrier to autointegration factor
TCONS_00027694	586	G	A	synonymous_variant	EKC39396	Alpha-(1,6)-fucosyltransferase [Source:UniProtKB/TrEMBL;Acc:K1RWV4]	FBpp0073457	Œ±1,6-fucosyltransferase
TCONS_00027694	814	A	C	missense_variant	EKC39396	Alpha-(1,6)-fucosyltransferase [Source:UniProtKB/TrEMBL;Acc:K1RWV4]	FBpp0073457	Œ±1,6-fucosyltransferase
TCONS_00027694	909	T	C	missense_variant	EKC39396	Alpha-(1,6)-fucosyltransferase [Source:UniProtKB/TrEMBL;Acc:K1RWV4]	FBpp0073457	Œ±1,6-fucosyltransferase
TCONS_00027694	916	T	A	synonymous_variant	EKC39396	Alpha-(1,6)-fucosyltransferase [Source:UniProtKB/TrEMBL;Acc:K1RWV4]	FBpp0073457	Œ±1,6-fucosyltransferase
TCONS_00027694	949	A	C	synonymous_variant	EKC39396	Alpha-(1,6)-fucosyltransferase [Source:UniProtKB/TrEMBL;Acc:K1RWV4]	FBpp0073457	Œ±1,6-fucosyltransferase
TCONS_00027694	1113	C	G	missense_variant	EKC39396	Alpha-(1,6)-fucosyltransferase [Source:UniProtKB/TrEMBL;Acc:K1RWV4]	FBpp0073457	Œ±1,6-fucosyltransferase
TCONS_00027799	3044	C	T	5_prime_UTR_variant	EKC38326	Muscle M-line assembly protein unc-89 [Source:UniProtKB/TrEMBL;Acc:K1RUG0]	NA	NA
TCONS_00027799	3504	G	C	5_prime_UTR_premature_start_codon_gain_variant	EKC38326	Muscle M-line assembly protein unc-89 [Source:UniProtKB/TrEMBL;Acc:K1RUG0]	NA	NA
TCONS_00027804	1142	T	G	3_prime_UTR_variant	EKC40773	Ras-related protein Rab-10 [Source:UniProtKB/TrEMBL;Acc:K1R4S7]	FBpp0077029	Rab10
TCONS_00027804	1576	C	T	3_prime_UTR_variant	EKC40773	Ras-related protein Rab-10 [Source:UniProtKB/TrEMBL;Acc:K1R4S7]	FBpp0077029	Rab10
TCONS_00027814	2434	G	C	5_prime_UTR_variant	EKC38827	Cytochrome P450 2U1 [Source:UniProtKB/TrEMBL;Acc:K1QPG4]	FBpp0082159	Cyp304a1
TCONS_00027817	962	G	A	synonymous_variant	EKC37760	Glycogenin-1 [Source:UniProtKB/TrEMBL;Acc:K1R9A7]	FBpp0308233	Glycogenin
TCONS_00027860	5492	A	G	3_prime_UTR_variant	EKC30577	No attribute	FBpp0292999	Hsc70Cb
TCONS_00027861	2808	C	T	3_prime_UTR_variant	EKC29053	Solute carrier family 25 member 38 [Source:UniProtKB/TrEMBL;Acc:K1Q5B0]	FBpp0308320	NA
TCONS_00027881	1098	G	A	3_prime_UTR_variant	EKC39268	NudC domain-containing protein 2 [Source:UniProtKB/TrEMBL;Acc:K1R006]	FBpp0075087	nudC
TCONS_00027881	1400	C	T	3_prime_UTR_variant	EKC39268	NudC domain-containing protein 2 [Source:UniProtKB/TrEMBL;Acc:K1R006]	FBpp0075087	nudC
TCONS_00027888	494	C	T	synonymous_variant	EKC28566	No attribute	NA	NA
TCONS_00027888	1055	T	A	3_prime_UTR_variant	EKC28566	No attribute	NA	NA
TCONS_00027888	1282	G	A	3_prime_UTR_variant	EKC28566	No attribute	NA	NA
TCONS_00027907	1878	A	G	3_prime_UTR_variant	EKC39337	Abhydrolase domain-containing protein 14A [Source:UniProtKB/TrEMBL;Acc:K1QQU9]	NA	NA
TCONS_00027907	2160	G	A	3_prime_UTR_variant	EKC39337	Abhydrolase domain-containing protein 14A [Source:UniProtKB/TrEMBL;Acc:K1QQU9]	NA	NA
TCONS_00027907	2690	G	A	3_prime_UTR_variant	EKC39337	Abhydrolase domain-containing protein 14A [Source:UniProtKB/TrEMBL;Acc:K1QQU9]	NA	NA
TCONS_00027934	1611	A	G	missense_variant	EKC26534	B-cell receptor-associated protein 31 [Source:UniProtKB/TrEMBL;Acc:K1Q5J2]	FBpp0293337	NA
TCONS_00027934	2338	A	G	5_prime_UTR_variant	EKC26534	B-cell receptor-associated protein 31 [Source:UniProtKB/TrEMBL;Acc:K1Q5J2]	FBpp0293337	NA
TCONS_00028014	1851	A	G	5_prime_UTR_variant	EKC32236	Small conductance calcium-activated potassium channel protein [Source:UniProtKB/TrEMBL;Acc:K1RDQ4]	NA	NA
TCONS_00028014	2981	A	G	3_prime_UTR_variant	EKC32236	Small conductance calcium-activated potassium channel protein [Source:UniProtKB/TrEMBL;Acc:K1RDQ4]	NA	NA
TCONS_00028064	3020	C	T	missense_variant	EKC28749	Protein flp [Source:UniProtKB/TrEMBL;Acc:K1QC56]	NA	NA
TCONS_00028064	3117	G	A	synonymous_variant	EKC28749	Protein flp [Source:UniProtKB/TrEMBL;Acc:K1QC56]	NA	NA
TCONS_00028097	1804	G	A	3_prime_UTR_variant	EKC22034	Low density lipoprotein receptor adapter protein 1-A [Source:UniProtKB/TrEMBL;Acc:K1PT51]	FBpp0079420	numb
TCONS_00028097	3001	A	T	3_prime_UTR_variant	EKC22034	Low density lipoprotein receptor adapter protein 1-A [Source:UniProtKB/TrEMBL;Acc:K1PT51]	FBpp0079420	numb
TCONS_00028163	2055	G	T	5_prime_UTR_variant	EKC25566	Transaldolase [Source:UniProtKB/TrEMBL;Acc:K1QVK0]	FBpp0072050	Transaldolase
TCONS_00028201	632	A	T	3_prime_UTR_variant	EKC23830	Sepiapterin reductase [Source:UniProtKB/TrEMBL;Acc:K1Q4M0]	FBpp0071184	Sepiapterin reductase
TCONS_00028201	640	T	C	3_prime_UTR_variant	EKC23830	Sepiapterin reductase [Source:UniProtKB/TrEMBL;Acc:K1Q4M0]	FBpp0071184	Sepiapterin reductase
TCONS_00028217	932	T	C	3_prime_UTR_variant	EKC27978	Peroxidasin-like protein [Source:UniProtKB/TrEMBL;Acc:K1Q231]	FBpp0289244	Dpr-interacting protein Œµ
TCONS_00028229	3269	A	T	5_prime_UTR_variant	EKC31648	Putative RNA-directed DNA polymerase from transposon BS [Source:UniProtKB/TrEMBL;Acc:K1QCH1]	NA	NA
TCONS_00028249	4175	G	A	missense_variant	EKC19829	NK-tumor recognition protein [Source:UniProtKB/TrEMBL;Acc:K1PLV8]	NA	NA
TCONS_00028267	458	C	T	5_prime_UTR_premature_start_codon_gain_variant	EKC26899	No attribute	NA	NA
TCONS_00028286	608	C	G	missense_variant	EKC20855	Double-stranded RNA-specific adenosine deaminase [Source:UniProtKB/TrEMBL;Acc:K1PWV0]	FBpp0080637	bicoid stability factor
TCONS_00028313	4330	G	A	3_prime_UTR_variant	EKC36235	Lipopolysaccharide-induced tumor necrosis factor-alpha factor-like protein [Source:UniProtKB/TrEMBL;Acc:K1R4U6]	FBpp0072895	NA
TCONS_00028317	1497	C	T	synonymous_variant	EKC27692	Kinesin light chain [Source:UniProtKB/TrEMBL;Acc:K1PTU0]	FBpp0303946	Kinesin light chain
TCONS_00028412	2176	C	T	5_prime_UTR_premature_start_codon_gain_variant	EKC31327	Eukaryotic translation initiation factor 2 subunit 1 [Source:UniProtKB/TrEMBL;Acc:K1Q435]	FBpp0074075	eukaryotic translation initiation factor 2 subunit alpha
TCONS_00028412	2217	C	G	5_prime_UTR_variant	EKC31327	Eukaryotic translation initiation factor 2 subunit 1 [Source:UniProtKB/TrEMBL;Acc:K1Q435]	FBpp0074075	eukaryotic translation initiation factor 2 subunit alpha
TCONS_00028412	2234	G	T	5_prime_UTR_premature_start_codon_gain_variant	EKC31327	Eukaryotic translation initiation factor 2 subunit 1 [Source:UniProtKB/TrEMBL;Acc:K1Q435]	FBpp0074075	eukaryotic translation initiation factor 2 subunit alpha
TCONS_00028412	2413	G	A	5_prime_UTR_variant	EKC31327	Eukaryotic translation initiation factor 2 subunit 1 [Source:UniProtKB/TrEMBL;Acc:K1Q435]	FBpp0074075	eukaryotic translation initiation factor 2 subunit alpha
TCONS_00028414	1745	C	A	3_prime_UTR_variant	EKC23903	No attribute	NA	NA
TCONS_00028420	505	A	G	5_prime_UTR_variant	EKC20774	Inhibitor of apoptosis protein [Source:UniProtKB/TrEMBL;Acc:K1PPI1]	FBpp0086432	Death-associated inhibitor of apoptosis 2
TCONS_00028425	2917	G	A	synonymous_variant	EKC36886	Cat eye syndrome critical region protein 5 [Source:UniProtKB/TrEMBL;Acc:K1RR36]	NA	NA
TCONS_00028433	1289	A	G	3_prime_UTR_variant	EKC31327	Eukaryotic translation initiation factor 2 subunit 1 [Source:UniProtKB/TrEMBL;Acc:K1Q435]	FBpp0074075	eukaryotic translation initiation factor 2 subunit alpha
TCONS_00028441	1042	T	C	3_prime_UTR_variant	EKC36371	Synaptophysin [Source:UniProtKB/TrEMBL;Acc:K1RPP1]	NA	NA
TCONS_00028441	1144	A	T	3_prime_UTR_variant	EKC36371	Synaptophysin [Source:UniProtKB/TrEMBL;Acc:K1RPP1]	NA	NA
TCONS_00028441	2021	C	T	3_prime_UTR_variant	EKC36371	Synaptophysin [Source:UniProtKB/TrEMBL;Acc:K1RPP1]	NA	NA
TCONS_00028444	5379	G	A	3_prime_UTR_variant	EKC42064	Cleavage and polyadenylation specificity factor subunit 1 [Source:UniProtKB/TrEMBL;Acc:K1REC9]	FBpp0088317	Cleavage and polyadenylation specificity factor 160
TCONS_00028447	2887	C	G	3_prime_UTR_variant	EKC40590	No attribute	FBpp0085801	NA
TCONS_00028484	4774	G	A	3_prime_UTR_variant	EKC27807	Glutathione gamma-glutamylcysteinyltransferase 3 [Source:UniProtKB/TrEMBL;Acc:K1PU32]	NA	NA
TCONS_00028485	2962	T	C	3_prime_UTR_variant	EKC42705	Carbohydrate kinase domain-containing protein [Source:UniProtKB/TrEMBL;Acc:K1RM86]	NA	NA
TCONS_00028485	3795	G	T	3_prime_UTR_variant	EKC42705	Carbohydrate kinase domain-containing protein [Source:UniProtKB/TrEMBL;Acc:K1RM86]	NA	NA
TCONS_00028505	142	C	T	synonymous_variant	EKC40208	Threonine aspartase 1 [Source:UniProtKB/TrEMBL;Acc:K1R384]	FBpp0305777	Taspase 1
TCONS_00028505	151	C	G	missense_variant	EKC40208	Threonine aspartase 1 [Source:UniProtKB/TrEMBL;Acc:K1R384]	FBpp0305777	Taspase 1
TCONS_00028505	664	A	G	5_prime_UTR_variant	EKC40208	Threonine aspartase 1 [Source:UniProtKB/TrEMBL;Acc:K1R384]	FBpp0305777	Taspase 1
TCONS_00028513	1857	T	A	3_prime_UTR_variant	EKC32441	Kazal-type serine protease inhibitor domain-containing protein 1 [Source:UniProtKB/TrEMBL;Acc:K1REB7]	FBpp0074476	kekkon 5
TCONS_00028513	1868	G	A	3_prime_UTR_variant	EKC32441	Kazal-type serine protease inhibitor domain-containing protein 1 [Source:UniProtKB/TrEMBL;Acc:K1REB7]	FBpp0074476	kekkon 5
TCONS_00028513	1900	C	T	3_prime_UTR_variant	EKC32441	Kazal-type serine protease inhibitor domain-containing protein 1 [Source:UniProtKB/TrEMBL;Acc:K1REB7]	FBpp0074476	kekkon 5
TCONS_00028513	2165	T	C	3_prime_UTR_variant	EKC32441	Kazal-type serine protease inhibitor domain-containing protein 1 [Source:UniProtKB/TrEMBL;Acc:K1REB7]	FBpp0074476	kekkon 5
TCONS_00028545	2047	C	T	synonymous_variant	EKC21311	Sequestosome-1 [Source:UniProtKB/TrEMBL;Acc:K1QI43]	NA	NA
TCONS_00028545	2255	C	T	missense_variant	EKC21311	Sequestosome-1 [Source:UniProtKB/TrEMBL;Acc:K1QI43]	NA	NA
TCONS_00028547	2036	G	A	3_prime_UTR_variant	EKC18257	Alkaline phosphatase, tissue-nonspecific isozyme [Source:UniProtKB/TrEMBL;Acc:K1P3B0]	FBpp0078050	Alkaline phosphatase 1
TCONS_00028624	1123	G	T	3_prime_UTR_variant	EKC30805	RNA-binding motif, single-stranded-interacting protein 3 [Source:UniProtKB/TrEMBL;Acc:K1QPL8]	NA	NA
TCONS_00028624	3655	A	T	3_prime_UTR_variant	EKC30805	RNA-binding motif, single-stranded-interacting protein 3 [Source:UniProtKB/TrEMBL;Acc:K1QPL8]	NA	NA
TCONS_00028707	2200	C	A	3_prime_UTR_variant	EKC37872	Actin-related protein 3 [Source:UniProtKB/TrEMBL;Acc:K1QLZ1]	FBpp0076460	Actin-related protein 3
TCONS_00028707	2883	C	T	3_prime_UTR_variant	EKC37872	Actin-related protein 3 [Source:UniProtKB/TrEMBL;Acc:K1QLZ1]	FBpp0076460	Actin-related protein 3
TCONS_00028707	3015	C	T	3_prime_UTR_variant	EKC37872	Actin-related protein 3 [Source:UniProtKB/TrEMBL;Acc:K1QLZ1]	FBpp0076460	Actin-related protein 3
TCONS_00028707	4766	A	G	3_prime_UTR_variant	EKC37872	Actin-related protein 3 [Source:UniProtKB/TrEMBL;Acc:K1QLZ1]	FBpp0076460	Actin-related protein 3
TCONS_00028739	2669	C	T	3_prime_UTR_variant	EKC38929	5'-AMP-activated protein kinase subunit beta-2 [Source:UniProtKB/TrEMBL;Acc:K1R5W2]	FBpp0087705	alicorn
TCONS_00028739	3478	C	T	3_prime_UTR_variant	EKC38929	5'-AMP-activated protein kinase subunit beta-2 [Source:UniProtKB/TrEMBL;Acc:K1R5W2]	FBpp0087705	alicorn
TCONS_00028747	3840	G	A	3_prime_UTR_variant	EKC21172	Endophilin-A2 [Source:UniProtKB/TrEMBL;Acc:K1PBJ2]	FBpp0083113	Endophilin A
TCONS_00028747	4242	T	C	3_prime_UTR_variant	EKC21172	Endophilin-A2 [Source:UniProtKB/TrEMBL;Acc:K1PBJ2]	FBpp0083113	Endophilin A
TCONS_00028747	4268	C	T	3_prime_UTR_variant	EKC21172	Endophilin-A2 [Source:UniProtKB/TrEMBL;Acc:K1PBJ2]	FBpp0083113	Endophilin A
TCONS_00028747	4374	G	A	3_prime_UTR_variant	EKC21172	Endophilin-A2 [Source:UniProtKB/TrEMBL;Acc:K1PBJ2]	FBpp0083113	Endophilin A
TCONS_00028764	1791	G	T	3_prime_UTR_variant	EKC37558	Matrix metalloproteinase-19 [Source:UniProtKB/TrEMBL;Acc:K1QVF0]	FBpp0297611	Matrix metalloproteinase 1
TCONS_00028775	1736	C	A	3_prime_UTR_variant	EKC18391	Macoilin [Source:UniProtKB/TrEMBL;Acc:K1QA81]	FBpp0302571	NA
TCONS_00028785	63	T	C	5_prime_UTR_premature_start_codon_gain_variant	EKC28806	1,2-dihydroxy-3-keto-5-methylthiopentene dioxygenase [Source:UniProtKB/TrEMBL;Acc:K1R4G6]	FBpp0112333	Acireductone dioxygenase 1
TCONS_00028791	844	C	T	synonymous_variant	EKC39619	Protein YIPF5 [Source:UniProtKB/TrEMBL;Acc:K1R7P9]	FBpp0080011	Yip1 domain-containing 1
TCONS_00028791	870	C	T	synonymous_variant	EKC39619	Protein YIPF5 [Source:UniProtKB/TrEMBL;Acc:K1R7P9]	FBpp0080011	Yip1 domain-containing 1
TCONS_00028792	1491	A	G	3_prime_UTR_variant	EKC25378	No attribute	FBpp0309698	FK506-binding protein 14
TCONS_00028792	1506	C	G	3_prime_UTR_variant	EKC25378	No attribute	FBpp0309698	FK506-binding protein 14
TCONS_00028792	1541	A	T	3_prime_UTR_variant	EKC25378	No attribute	FBpp0309698	FK506-binding protein 14
TCONS_00028793	1117	T	C	synonymous_variant	EKC36886	Cat eye syndrome critical region protein 5 [Source:UniProtKB/TrEMBL;Acc:K1RR36]	NA	NA
TCONS_00028793	2163	T	C	3_prime_UTR_variant	EKC36886	Cat eye syndrome critical region protein 5 [Source:UniProtKB/TrEMBL;Acc:K1RR36]	NA	NA
TCONS_00028793	2313	A	C	3_prime_UTR_variant	EKC36886	Cat eye syndrome critical region protein 5 [Source:UniProtKB/TrEMBL;Acc:K1RR36]	NA	NA
TCONS_00028810	1808	G	A	3_prime_UTR_variant	EKC43103	Putative small nuclear ribonucleoprotein Sm D2 [Source:UniProtKB/TrEMBL;Acc:K1RBI9]	FBpp0081234	Small ribonucleoprotein particle protein SmD2
TCONS_00028810	2593	C	A	3_prime_UTR_variant	EKC43103	Putative small nuclear ribonucleoprotein Sm D2 [Source:UniProtKB/TrEMBL;Acc:K1RBI9]	FBpp0081234	Small ribonucleoprotein particle protein SmD2
TCONS_00028815	473	T	A	synonymous_variant	EKC32468	40S ribosomal protein S4, X isoform [Source:UniProtKB/TrEMBL;Acc:K1QF01]	FBpp0075619	Ribosomal protein S4
TCONS_00028829	2163	A	C	synonymous_variant	EKC30138	Transportin-1 [Source:UniProtKB/TrEMBL;Acc:K1Q880]	FBpp0076709	Transportin
TCONS_00028829	4685	C	G	5_prime_UTR_variant	EKC30138	Transportin-1 [Source:UniProtKB/TrEMBL;Acc:K1Q880]	FBpp0076709	Transportin
TCONS_00028829	5760	C	T	5_prime_UTR_variant	EKC30138	Transportin-1 [Source:UniProtKB/TrEMBL;Acc:K1Q880]	FBpp0076709	Transportin
TCONS_00028830	2638	A	G	3_prime_UTR_variant	EKC42633	BAG family molecular chaperone regulator 4 [Source:UniProtKB/TrEMBL;Acc:K1RA89]	FBpp0075548	starvin
TCONS_00028842	1149	A	G	3_prime_UTR_variant	EKC29365	Xylose isomerase [Source:UniProtKB/TrEMBL;Acc:K1QKM4]	NA	NA
TCONS_00028859	448	A	G	3_prime_UTR_variant	EKC42904	Fatty acyl-CoA hydrolase, medium chain [Source:UniProtKB/TrEMBL;Acc:K1RGI1]	FBpp0292342	NA
TCONS_00028875	4001	T	C	3_prime_UTR_variant	EKC40095	N-acetyltransferase 10 [Source:UniProtKB/TrEMBL;Acc:K1RFK2]	FBpp0071217	lethal (1) G0020
TCONS_00028904	3080	G	A	3_prime_UTR_variant	EKC31881	Carbonic anhydrase 2 [Source:UniProtKB/TrEMBL;Acc:K1RCM3]	FBpp0080116	Carbonic anhydrase 1
TCONS_00028904	3689	T	C	3_prime_UTR_variant	EKC31881	Carbonic anhydrase 2 [Source:UniProtKB/TrEMBL;Acc:K1RCM3]	FBpp0080116	Carbonic anhydrase 1
TCONS_00028929	1009	T	C	3_prime_UTR_variant	EKC20831	P2X purinoceptor 7 [Source:UniProtKB/TrEMBL;Acc:K1QGT3]	NA	NA
TCONS_00028952	806	T	C	synonymous_variant	EKC37339	Serine/threonine-protein kinase Chk2 [Source:UniProtKB/TrEMBL;Acc:K1R1E4]	FBpp0080861	loki
TCONS_00028952	3557	A	G	3_prime_UTR_variant	EKC37339	Serine/threonine-protein kinase Chk2 [Source:UniProtKB/TrEMBL;Acc:K1R1E4]	FBpp0080861	loki
TCONS_00028952	3649	C	T	3_prime_UTR_variant	EKC37339	Serine/threonine-protein kinase Chk2 [Source:UniProtKB/TrEMBL;Acc:K1R1E4]	FBpp0080861	loki
TCONS_00028956	549	T	C	synonymous_variant	EKC30500	Aldehyde dehydrogenase, mitochondrial [Source:UniProtKB/TrEMBL;Acc:K1QNT7]	FBpp0304847	Aldehyde dehydrogenase
TCONS_00028961	320	C	T	synonymous_variant	EKC27138	Actin CyI, cytoplasmic [Source:UniProtKB/TrEMBL;Acc:K1PZQ5]	NA	NA
TCONS_00028975	2032	A	G	3_prime_UTR_variant	EKC18943	Methyltransferase-like protein 7A [Source:UniProtKB/TrEMBL;Acc:K1PBS8]	NA	NA
TCONS_00029003	2657	T	C	3_prime_UTR_variant	EKC42082	CD63 antigen [Source:UniProtKB/TrEMBL;Acc:K1QYN6]	FBpp0076234	Tetraspanin 66E
TCONS_00029003	3494	G	T	3_prime_UTR_variant	EKC42082	CD63 antigen [Source:UniProtKB/TrEMBL;Acc:K1QYN6]	FBpp0076234	Tetraspanin 66E
TCONS_00029017	1780	T	C	5_prime_UTR_variant	EKC30906	Splicing factor, arginine/serine-rich 7 [Source:UniProtKB/TrEMBL;Acc:K1RA35]	FBpp0081754	RNA-binding protein 1
TCONS_00029035	2292	C	G	3_prime_UTR_variant	EKC42800	Snurportin-1 [Source:UniProtKB/TrEMBL;Acc:K1RMG0]	FBpp0288961	Snurportin
TCONS_00029052	3017	G	T	5_prime_UTR_variant	EKC33683	Receptor expression-enhancing protein 5 [Source:UniProtKB/TrEMBL;Acc:K1QIT0]	FBpp0086654	Receptor expression enhancing protein B
TCONS_00029052	3278	C	G	5_prime_UTR_premature_start_codon_gain_variant	EKC33683	Receptor expression-enhancing protein 5 [Source:UniProtKB/TrEMBL;Acc:K1QIT0]	FBpp0086654	Receptor expression enhancing protein B
TCONS_00029059	125	C	T	3_prime_UTR_variant	EKC20633	Vacuolar protein sorting-associated protein 45 [Source:UniProtKB/TrEMBL;Acc:K1PGB5]	FBpp0302752	Ras opposite
TCONS_00029082	2823	T	G	3_prime_UTR_variant	EKC36481	No attribute	NA	NA
TCONS_00029119	2745	G	A	3_prime_UTR_variant	EKC37431	MAP/microtubule affinity-regulating kinase 3 [Source:UniProtKB/TrEMBL;Acc:K1RSF1]	FBpp0290720	par-1
TCONS_00029120	774	C	G	3_prime_UTR_variant	EKC38193	Catenin beta [Source:UniProtKB/TrEMBL;Acc:K1QWZ8]	FBpp0089034	armadillo
TCONS_00029120	1286	T	C	3_prime_UTR_variant	EKC38193	Catenin beta [Source:UniProtKB/TrEMBL;Acc:K1QWZ8]	FBpp0089034	armadillo
TCONS_00029124	1416	A	T	3_prime_UTR_variant	EKC27217	No attribute	NA	NA
TCONS_00029139	4394	G	A	3_prime_UTR_variant	EKC31708	TATA element modulatory factor [Source:UniProtKB/TrEMBL;Acc:K1QCK9]	FBpp0070954	NA
TCONS_00029139	5183	T	C	3_prime_UTR_variant	EKC31708	TATA element modulatory factor [Source:UniProtKB/TrEMBL;Acc:K1QCK9]	FBpp0070954	NA
TCONS_00029173	874	C	T	synonymous_variant	EKC35385	Glutaminyl-tRNA synthetase [Source:UniProtKB/TrEMBL;Acc:K1R2L7]	FBpp0084240	Glutaminyl-tRNA synthetase
TCONS_00029173	1966	A	G	synonymous_variant	EKC35385	Glutaminyl-tRNA synthetase [Source:UniProtKB/TrEMBL;Acc:K1R2L7]	FBpp0084240	Glutaminyl-tRNA synthetase
TCONS_00029173	2071	C	T	synonymous_variant	EKC35385	Glutaminyl-tRNA synthetase [Source:UniProtKB/TrEMBL;Acc:K1R2L7]	FBpp0084240	Glutaminyl-tRNA synthetase
TCONS_00029173	2083	C	T	synonymous_variant	EKC35385	Glutaminyl-tRNA synthetase [Source:UniProtKB/TrEMBL;Acc:K1R2L7]	FBpp0084240	Glutaminyl-tRNA synthetase
TCONS_00029173	2491	T	C	3_prime_UTR_variant	EKC35385	Glutaminyl-tRNA synthetase [Source:UniProtKB/TrEMBL;Acc:K1R2L7]	FBpp0084240	Glutaminyl-tRNA synthetase
TCONS_00029173	3615	G	A	3_prime_UTR_variant	EKC35385	Glutaminyl-tRNA synthetase [Source:UniProtKB/TrEMBL;Acc:K1R2L7]	FBpp0084240	Glutaminyl-tRNA synthetase
TCONS_00029173	3616	C	T	3_prime_UTR_variant	EKC35385	Glutaminyl-tRNA synthetase [Source:UniProtKB/TrEMBL;Acc:K1R2L7]	FBpp0084240	Glutaminyl-tRNA synthetase
TCONS_00029173	3735	T	C	3_prime_UTR_variant	EKC35385	Glutaminyl-tRNA synthetase [Source:UniProtKB/TrEMBL;Acc:K1R2L7]	FBpp0084240	Glutaminyl-tRNA synthetase
TCONS_00029187	3690	G	A	3_prime_UTR_variant	EKC21603	Pyruvate kinase [Source:UniProtKB/TrEMBL;Acc:K1PJ46]	FBpp0083611	Pyruvate kinase
TCONS_00029193	2442	T	C	missense_variant	EKC36126	Fibroblast growth factor receptor 2 [Source:UniProtKB/TrEMBL;Acc:K1RP20]	FBpp0084248	Cadherin 96Ca
TCONS_00029230	1325	A	G	3_prime_UTR_variant	EKC39529	NAD-dependent alcohol dehydrogenase [Source:UniProtKB/TrEMBL;Acc:K1R7H3]	FBpp0307870	Death resistor Adh domain containing target
TCONS_00029230	1374	A	G	3_prime_UTR_variant	EKC39529	NAD-dependent alcohol dehydrogenase [Source:UniProtKB/TrEMBL;Acc:K1R7H3]	FBpp0307870	Death resistor Adh domain containing target
TCONS_00029230	1395	A	G	3_prime_UTR_variant	EKC39529	NAD-dependent alcohol dehydrogenase [Source:UniProtKB/TrEMBL;Acc:K1R7H3]	FBpp0307870	Death resistor Adh domain containing target
TCONS_00029230	1647	A	G	3_prime_UTR_variant	EKC39529	NAD-dependent alcohol dehydrogenase [Source:UniProtKB/TrEMBL;Acc:K1R7H3]	FBpp0307870	Death resistor Adh domain containing target
TCONS_00029230	1859	C	T	3_prime_UTR_variant	EKC39529	NAD-dependent alcohol dehydrogenase [Source:UniProtKB/TrEMBL;Acc:K1R7H3]	FBpp0307870	Death resistor Adh domain containing target
TCONS_00029237	6065	T	G	3_prime_UTR_variant	EKC41429	Nck-associated protein 1 [Source:UniProtKB/TrEMBL;Acc:K1RCN5]	FBpp0078162	HEM-protein
TCONS_00029257	3055	C	A	3_prime_UTR_variant	EKC40209	Transport protein Sec23A [Source:UniProtKB/TrEMBL;Acc:K1R983]	FBpp0308424	Secretory 23
TCONS_00029257	3145	A	G	3_prime_UTR_variant	EKC40209	Transport protein Sec23A [Source:UniProtKB/TrEMBL;Acc:K1R983]	FBpp0308424	Secretory 23
TCONS_00029261	3601	G	A	3_prime_UTR_variant	EKC40024	Translation initiation factor eIF-2B subunit delta [Source:UniProtKB/TrEMBL;Acc:K1R8T1]	FBpp0071924	eukaryotic translation initiation factor 2B subunit delta
TCONS_00029275	1970	A	G	3_prime_UTR_variant	EKC21925	No attribute	FBpp0306150	NA
TCONS_00029292	4748	G	A	3_prime_UTR_variant	EKC19747	Serine/threonine-protein kinase 38-like protein [Source:UniProtKB/TrEMBL;Acc:K1P7S6]	FBpp0304464	tricornered
TCONS_00029294	1431	C	T	3_prime_UTR_variant	EKC31043	BET1-like protein [Source:UniProtKB/TrEMBL;Acc:K1QAW8]	NA	NA
TCONS_00029303	566	C	T	3_prime_UTR_variant	EKC37297	No attribute	FBpp0084745	Vacuolar H<up>+</up> ATPase 100kD subunit 1
TCONS_00029303	1007	T	C	3_prime_UTR_variant	EKC37297	No attribute	FBpp0084745	Vacuolar H<up>+</up> ATPase 100kD subunit 1
TCONS_00029312	5374	A	T	3_prime_UTR_variant	EKC41604	Protein phosphatase 1G [Source:UniProtKB/TrEMBL;Acc:K1RD72]	FBpp0085427	NA
TCONS_00029321	255	C	T	synonymous_variant	EKC21138	Mitotic checkpoint protein BUB3 [Source:UniProtKB/TrEMBL;Acc:K1PHV7]	FBpp0308293	Bub3
TCONS_00029321	276	G	A	synonymous_variant	EKC21138	Mitotic checkpoint protein BUB3 [Source:UniProtKB/TrEMBL;Acc:K1PHV7]	FBpp0308293	Bub3
TCONS_00029321	594	A	G	synonymous_variant	EKC21138	Mitotic checkpoint protein BUB3 [Source:UniProtKB/TrEMBL;Acc:K1PHV7]	FBpp0308293	Bub3
TCONS_00029321	951	A	G	synonymous_variant	EKC21138	Mitotic checkpoint protein BUB3 [Source:UniProtKB/TrEMBL;Acc:K1PHV7]	FBpp0308293	Bub3
TCONS_00029321	1232	A	G	3_prime_UTR_variant	EKC21138	Mitotic checkpoint protein BUB3 [Source:UniProtKB/TrEMBL;Acc:K1PHV7]	FBpp0308293	Bub3
TCONS_00029321	1284	C	T	3_prime_UTR_variant	EKC21138	Mitotic checkpoint protein BUB3 [Source:UniProtKB/TrEMBL;Acc:K1PHV7]	FBpp0308293	Bub3
TCONS_00029321	1292	G	A	3_prime_UTR_variant	EKC21138	Mitotic checkpoint protein BUB3 [Source:UniProtKB/TrEMBL;Acc:K1PHV7]	FBpp0308293	Bub3
TCONS_00029321	1416	T	G	3_prime_UTR_variant	EKC21138	Mitotic checkpoint protein BUB3 [Source:UniProtKB/TrEMBL;Acc:K1PHV7]	FBpp0308293	Bub3
TCONS_00029321	1662	A	G	3_prime_UTR_variant	EKC21138	Mitotic checkpoint protein BUB3 [Source:UniProtKB/TrEMBL;Acc:K1PHV7]	FBpp0308293	Bub3
TCONS_00029347	317	A	C	missense_variant	EKC35728	Nucleolar complex protein 2-like protein [Source:UniProtKB/TrEMBL;Acc:K1QPC6]	FBpp0081001	NA
TCONS_00029347	612	A	T	synonymous_variant	EKC35728	Nucleolar complex protein 2-like protein [Source:UniProtKB/TrEMBL;Acc:K1QPC6]	FBpp0081001	NA
TCONS_00029376	1228	C	T	3_prime_UTR_variant	EKC19004	Solute carrier organic anion transporter family member 5A1 [Source:UniProtKB/TrEMBL;Acc:K1PJB3]	NA	NA
TCONS_00029381	2247	G	A	3_prime_UTR_variant	EKC35101	T-complex protein 1 subunit epsilon [Source:UniProtKB/TrEMBL;Acc:K1RLC5]	FBpp0087095	Chaperonin containing TCP1 subunit 5
TCONS_00029381	3657	A	G	3_prime_UTR_variant	EKC35101	T-complex protein 1 subunit epsilon [Source:UniProtKB/TrEMBL;Acc:K1RLC5]	FBpp0087095	Chaperonin containing TCP1 subunit 5
TCONS_00029381	3717	G	A	3_prime_UTR_variant	EKC35101	T-complex protein 1 subunit epsilon [Source:UniProtKB/TrEMBL;Acc:K1RLC5]	FBpp0087095	Chaperonin containing TCP1 subunit 5
TCONS_00029405	4806	C	T	3_prime_UTR_variant	EKC18039	No attribute	FBpp0302898	NA
TCONS_00029405	4857	A	G	3_prime_UTR_variant	EKC18039	No attribute	FBpp0302898	NA
TCONS_00029405	5248	G	A	3_prime_UTR_variant	EKC18039	No attribute	FBpp0302898	NA
TCONS_00029414	5224	C	T	5_prime_UTR_variant	EKC24091	No attribute	NA	NA
TCONS_00029414	5463	A	G	5_prime_UTR_variant	EKC24091	No attribute	NA	NA
TCONS_00029436	3483	G	C	3_prime_UTR_variant	EKC36308	Cytoplasmic dynein 1 light intermediate chain 1 [Source:UniProtKB/TrEMBL;Acc:K1QRD0]	FBpp0073300	Dynein light intermediate chain
TCONS_00029460	1270	A	T	3_prime_UTR_variant	EKC34212	NSFL1 cofactor p47 [Source:UniProtKB/TrEMBL;Acc:K1QBN4]	FBpp0088069	p47
TCONS_00029460	4266	T	A	5_prime_UTR_variant	EKC34212	NSFL1 cofactor p47 [Source:UniProtKB/TrEMBL;Acc:K1QBN4]	FBpp0088069	p47
TCONS_00029492	3331	C	T	3_prime_UTR_variant	EKC17919	Glutaredoxin-C6 [Source:UniProtKB/TrEMBL;Acc:K1PG84]	FBpp0300970	Glutaredoxin 1
TCONS_00029499	3966	C	A	3_prime_UTR_variant	EKC37115	Phosphoserine aminotransferase [Source:UniProtKB/TrEMBL;Acc:K1R7H6]	FBpp0084759	NA
TCONS_00029543	3357	G	A	3_prime_UTR_variant	EKC32667	Ubiquitin-conjugating enzyme E2 N [Source:UniProtKB/TrEMBL;Acc:K1Q7E4]	FBpp0298297	bendless
TCONS_00029581	2325	G	C	3_prime_UTR_variant	EKC40112	Putative ferric-chelate reductase 1 [Source:UniProtKB/TrEMBL;Acc:K1QTJ9]	FBpp0086349	NA
TCONS_00029581	2386	G	A	3_prime_UTR_variant	EKC40112	Putative ferric-chelate reductase 1 [Source:UniProtKB/TrEMBL;Acc:K1QTJ9]	FBpp0086349	NA
TCONS_00029590	4020	T	A	3_prime_UTR_variant	EKC19266	No attribute	FBpp0290558	HECT and RLD domain containing protein 2
TCONS_00029590	4086	G	A	3_prime_UTR_variant	EKC19266	No attribute	FBpp0290558	HECT and RLD domain containing protein 2
TCONS_00029598	3997	C	T	3_prime_UTR_variant	EKC24329	DnaJ-like protein subfamily C member 3 [Source:UniProtKB/TrEMBL;Acc:K1PZ23]	FBpp0081552	P58IPK
TCONS_00029598	4081	C	A	3_prime_UTR_variant	EKC24329	DnaJ-like protein subfamily C member 3 [Source:UniProtKB/TrEMBL;Acc:K1PZ23]	FBpp0081552	P58IPK
TCONS_00029598	5969	G	T	3_prime_UTR_variant	EKC24329	DnaJ-like protein subfamily C member 3 [Source:UniProtKB/TrEMBL;Acc:K1PZ23]	FBpp0081552	P58IPK
TCONS_00029599	4932	A	T	3_prime_UTR_variant	EKC32701	Oxysterol-binding protein [Source:UniProtKB/TrEMBL;Acc:K1RF29]	FBpp0087535	NA
TCONS_00029599	5207	G	A	3_prime_UTR_variant	EKC32701	Oxysterol-binding protein [Source:UniProtKB/TrEMBL;Acc:K1RF29]	FBpp0087535	NA
TCONS_00029599	5344	G	T	3_prime_UTR_variant	EKC32701	Oxysterol-binding protein [Source:UniProtKB/TrEMBL;Acc:K1RF29]	FBpp0087535	NA
TCONS_00029599	5569	C	T	3_prime_UTR_variant	EKC32701	Oxysterol-binding protein [Source:UniProtKB/TrEMBL;Acc:K1RF29]	FBpp0087535	NA
TCONS_00029626	3387	C	T	synonymous_variant	EKC20058	No attribute	NA	NA
TCONS_00029626	3495	C	T	synonymous_variant	EKC20058	No attribute	NA	NA
TCONS_00029626	3934	T	C	5_prime_UTR_variant	EKC20058	No attribute	NA	NA
TCONS_00029626	4548	A	G	5_prime_UTR_variant	EKC20058	No attribute	NA	NA
TCONS_00029626	4642	A	G	5_prime_UTR_variant	EKC20058	No attribute	NA	NA
TCONS_00029626	5552	A	T	5_prime_UTR_variant	EKC20058	No attribute	NA	NA
TCONS_00029626	6003	A	T	5_prime_UTR_variant	EKC20058	No attribute	NA	NA
TCONS_00029626	6248	C	T	5_prime_UTR_variant	EKC20058	No attribute	NA	NA
TCONS_00029740	1325	T	C	3_prime_UTR_variant	EKC37087	Myosin-2 essential light chain [Source:UniProtKB/TrEMBL;Acc:K1QK68]	FBpp0070749	Myosin light chain cytoplasmic
TCONS_00029743	1135	G	T	3_prime_UTR_variant	EKC18007	Fatty acid-binding protein, adipocyte [Source:UniProtKB/TrEMBL;Acc:K1P2H1]	NA	NA
TCONS_00029747	1888	G	A	3_prime_UTR_variant	EKC41393	Proteasome subunit alpha type [Source:UniProtKB/TrEMBL;Acc:K1R6F1]	FBpp0086067	Proteasome Œ±5 subunit
TCONS_00029747	1906	G	A	3_prime_UTR_variant	EKC41393	Proteasome subunit alpha type [Source:UniProtKB/TrEMBL;Acc:K1R6F1]	FBpp0086067	Proteasome Œ±5 subunit
TCONS_00029770	4660	A	C	missense_variant	EKC34054	Tyrosine-protein phosphatase 10D [Source:UniProtKB/TrEMBL;Acc:K1QSC5]	FBpp0303420	Protein tyrosine phosphatase 10D
TCONS_00029777	1362	T	C	3_prime_UTR_variant	EKC17978	No attribute	FBpp0086344	NA
TCONS_00029806	2104	G	A	synonymous_variant	EKC26972	Inversin [Source:UniProtKB/TrEMBL;Acc:K1PRS0]	FBpp0309913	no mechanoreceptor potential C
TCONS_00029806	2145	C	A	missense_variant	EKC26972	Inversin [Source:UniProtKB/TrEMBL;Acc:K1PRS0]	FBpp0309913	no mechanoreceptor potential C
TCONS_00029854	924	G	A	3_prime_UTR_variant	EKC21022	Mid1-interacting protein 1 [Source:UniProtKB/TrEMBL;Acc:K1PB45]	NA	NA
TCONS_00029855	504	T	A	synonymous_variant	EKC32672	No attribute	NA	NA
TCONS_00029902	726	G	A	synonymous_variant	EKC27431	Malate dehydrogenase [Source:UniProtKB/TrEMBL;Acc:K1R109]	FBpp0077956	NA
TCONS_00029902	729	C	A	synonymous_variant	EKC27431	Malate dehydrogenase [Source:UniProtKB/TrEMBL;Acc:K1R109]	FBpp0077956	NA
TCONS_00029902	1005	A	G	synonymous_variant	EKC27431	Malate dehydrogenase [Source:UniProtKB/TrEMBL;Acc:K1R109]	FBpp0077956	NA
TCONS_00029902	1026	C	T	synonymous_variant	EKC27431	Malate dehydrogenase [Source:UniProtKB/TrEMBL;Acc:K1R109]	FBpp0077956	NA
TCONS_00029902	1154	G	T	3_prime_UTR_variant	EKC27431	Malate dehydrogenase [Source:UniProtKB/TrEMBL;Acc:K1R109]	FBpp0077956	NA
TCONS_00029902	1287	T	C	3_prime_UTR_variant	EKC27431	Malate dehydrogenase [Source:UniProtKB/TrEMBL;Acc:K1R109]	FBpp0077956	NA
TCONS_00029902	1354	T	C	3_prime_UTR_variant	EKC27431	Malate dehydrogenase [Source:UniProtKB/TrEMBL;Acc:K1R109]	FBpp0077956	NA
TCONS_00029908	917	A	G	3_prime_UTR_variant	EKC27372	MORN repeat-containing protein 4 [Source:UniProtKB/TrEMBL;Acc:K1PSZ0]	FBpp0078467	retinophilin
TCONS_00029913	808	T	C	missense_variant	EKC30426	39S ribosomal protein L44, mitochondrial [Source:UniProtKB/TrEMBL;Acc:K1R8V6]	FBpp0078415	mitochondrial ribosomal protein L44
TCONS_00029913	839	C	T	synonymous_variant	EKC30426	39S ribosomal protein L44, mitochondrial [Source:UniProtKB/TrEMBL;Acc:K1R8V6]	FBpp0078415	mitochondrial ribosomal protein L44
TCONS_00029913	895	T	C	missense_variant	EKC30426	39S ribosomal protein L44, mitochondrial [Source:UniProtKB/TrEMBL;Acc:K1R8V6]	FBpp0078415	mitochondrial ribosomal protein L44
TCONS_00030024	64	A	G	5_prime_UTR_variant	EKC42587	Polyadenylate-binding protein 2 [Source:UniProtKB/TrEMBL;Acc:K1QZW0]	FBpp0087863	Pabp2
TCONS_00030024	352	A	G	synonymous_variant	EKC42587	Polyadenylate-binding protein 2 [Source:UniProtKB/TrEMBL;Acc:K1QZW0]	FBpp0087863	Pabp2
TCONS_00030027	3740	G	A	3_prime_UTR_variant	EKC37874	Importin subunit beta-1 [Source:UniProtKB/TrEMBL;Acc:K1R2V1]	NA	NA
TCONS_00030044	337	A	G	missense_variant	EKC35686	WD repeat-containing protein 46 [Source:UniProtKB/TrEMBL;Acc:K1RMR8]	FBpp0071142	NA
TCONS_00030044	1052	C	T	synonymous_variant	EKC35686	WD repeat-containing protein 46 [Source:UniProtKB/TrEMBL;Acc:K1RMR8]	FBpp0071142	NA
TCONS_00030044	1394	C	T	synonymous_variant	EKC35686	WD repeat-containing protein 46 [Source:UniProtKB/TrEMBL;Acc:K1RMR8]	FBpp0071142	NA
TCONS_00030044	1475	C	T	synonymous_variant	EKC35686	WD repeat-containing protein 46 [Source:UniProtKB/TrEMBL;Acc:K1RMR8]	FBpp0071142	NA
TCONS_00030044	1483	A	G	missense_variant	EKC35686	WD repeat-containing protein 46 [Source:UniProtKB/TrEMBL;Acc:K1RMR8]	FBpp0071142	NA
TCONS_00030049	1190	T	G	3_prime_UTR_variant	EKC29148	INO80 complex subunit B [Source:UniProtKB/TrEMBL;Acc:K1Q5I2]	FBpp0312508	NA
TCONS_00030049	1876	G	T	3_prime_UTR_variant	EKC29148	INO80 complex subunit B [Source:UniProtKB/TrEMBL;Acc:K1Q5I2]	FBpp0312508	NA
TCONS_00030066	1494	A	G	3_prime_UTR_variant	EKC17537	Actin-related protein 2/3 complex subunit 5 [Source:UniProtKB/TrEMBL;Acc:K1P137]	FBpp0307163	Actin-related protein 2/3 complex, subunit 5
TCONS_00030068	1020	C	T	3_prime_UTR_variant	EKC41228	Polyglutamine-binding protein 1 [Source:UniProtKB/TrEMBL;Acc:K1R639]	FBpp0084140	Poly-glutamine tract binding protein 1
TCONS_00030103	952	A	G	3_prime_UTR_variant	EKC34990	Hemicentin-1 [Source:UniProtKB/TrEMBL;Acc:K1R1G7]	FBpp0289568	Semaphorin 5c
TCONS_00030103	997	C	A	3_prime_UTR_variant	EKC34990	Hemicentin-1 [Source:UniProtKB/TrEMBL;Acc:K1R1G7]	FBpp0289568	Semaphorin 5c
TCONS_00030108	4349	G	A	synonymous_variant	EKC25702	Clathrin heavy chain 1 [Source:UniProtKB/TrEMBL;Acc:K1PNR3]	FBpp0073966	Clathrin heavy chain
TCONS_00030209	1495	T	G	3_prime_UTR_variant	EKC33616	Suppressor of G2 allele of SKP1-like protein [Source:UniProtKB/TrEMBL;Acc:K1RHJ9]	FBpp0070572	Hsc/Hsp70-interacting protein related
TCONS_00030220	1433	A	G	3_prime_UTR_variant	EKC19106	40S ribosomal protein S5 [Source:UniProtKB/TrEMBL;Acc:K1QCB0]	FBpp0311353	Ribosomal protein S5a
TCONS_00030223	551	G	T	synonymous_variant	EKC28806	1,2-dihydroxy-3-keto-5-methylthiopentene dioxygenase [Source:UniProtKB/TrEMBL;Acc:K1R4G6]	FBpp0112333	Acireductone dioxygenase 1
TCONS_00030233	88	T	A	3_prime_UTR_variant	EKC20656	Myosin catalytic light chain LC-1, mantle muscle [Source:UniProtKB/TrEMBL;Acc:K1QGG6]	FBpp0293503	Calmodulin
TCONS_00030392	87	T	A	5_prime_UTR_variant	EKC25511	Proteasome assembly chaperone 2 [Source:UniProtKB/TrEMBL;Acc:K1QVB9]	FBpp0083036	NA
TCONS_00030442	2378	G	T	missense_variant	EKC18713	ATP-binding cassette sub-family E member 1 [Source:UniProtKB/TrEMBL;Acc:K1PB94]	FBpp0076284	pixie
TCONS_00030442	2507	T	G	missense_variant	EKC18713	ATP-binding cassette sub-family E member 1 [Source:UniProtKB/TrEMBL;Acc:K1PB94]	FBpp0076284	pixie
TCONS_00030442	2948	G	A	3_prime_UTR_variant	EKC18713	ATP-binding cassette sub-family E member 1 [Source:UniProtKB/TrEMBL;Acc:K1PB94]	FBpp0076284	pixie
TCONS_00030442	3248	G	A	3_prime_UTR_variant	EKC18713	ATP-binding cassette sub-family E member 1 [Source:UniProtKB/TrEMBL;Acc:K1PB94]	FBpp0076284	pixie
TCONS_00030442	5238	A	T	3_prime_UTR_variant	EKC18713	ATP-binding cassette sub-family E member 1 [Source:UniProtKB/TrEMBL;Acc:K1PB94]	FBpp0076284	pixie
TCONS_00030448	358	C	G	missense_variant	EKC39109	No attribute	FBpp0087481	NA
TCONS_00030469	2767	A	G	3_prime_UTR_variant	EKC30516	Chloride intracellular channel exc-4 [Source:UniProtKB/TrEMBL;Acc:K1R973]	FBpp0311923	Chloride intracellular channel
TCONS_00030469	4948	G	A	3_prime_UTR_variant	EKC30516	Chloride intracellular channel exc-4 [Source:UniProtKB/TrEMBL;Acc:K1R973]	FBpp0311923	Chloride intracellular channel
TCONS_00030470	3085	G	T	3_prime_UTR_variant	EKC30516	Chloride intracellular channel exc-4 [Source:UniProtKB/TrEMBL;Acc:K1R973]	FBpp0311923	Chloride intracellular channel
TCONS_00030470	3086	C	T	3_prime_UTR_variant	EKC30516	Chloride intracellular channel exc-4 [Source:UniProtKB/TrEMBL;Acc:K1R973]	FBpp0311923	Chloride intracellular channel
TCONS_00030470	3184	C	T	3_prime_UTR_variant	EKC30516	Chloride intracellular channel exc-4 [Source:UniProtKB/TrEMBL;Acc:K1R973]	FBpp0311923	Chloride intracellular channel
TCONS_00030476	1229	C	T	3_prime_UTR_variant	EKC28990	No attribute	NA	NA
TCONS_00030478	674	T	A	missense_variant	EKC22020	t-SNARE domain-containing protein 1 [Source:UniProtKB/TrEMBL;Acc:K1PZN2]	NA	NA
TCONS_00030503	4596	T	C	5_prime_UTR_variant	EKC42006	Glutamate receptor, ionotropic kainate 3 [Source:UniProtKB/TrEMBL;Acc:K1S3L1]	FBpp0083391	Kainate-type ionotropic glutamate receptor subunit 1D
TCONS_00030523	3409	A	C	3_prime_UTR_variant	EKC19122	Glutamate [NMDA] receptor subunit 1 [Source:UniProtKB/TrEMBL;Acc:K1P6C7]	FBpp0078410	NMDA receptor 1
TCONS_00030523	3485	G	A	3_prime_UTR_variant	EKC19122	Glutamate [NMDA] receptor subunit 1 [Source:UniProtKB/TrEMBL;Acc:K1P6C7]	FBpp0078410	NMDA receptor 1
TCONS_00030523	4177	G	A	3_prime_UTR_variant	EKC19122	Glutamate [NMDA] receptor subunit 1 [Source:UniProtKB/TrEMBL;Acc:K1P6C7]	FBpp0078410	NMDA receptor 1
TCONS_00030523	4831	C	T	3_prime_UTR_variant	EKC19122	Glutamate [NMDA] receptor subunit 1 [Source:UniProtKB/TrEMBL;Acc:K1P6C7]	FBpp0078410	NMDA receptor 1
TCONS_00030523	6652	C	T	3_prime_UTR_variant	EKC19122	Glutamate [NMDA] receptor subunit 1 [Source:UniProtKB/TrEMBL;Acc:K1P6C7]	FBpp0078410	NMDA receptor 1
TCONS_00030523	6691	C	T	3_prime_UTR_variant	EKC19122	Glutamate [NMDA] receptor subunit 1 [Source:UniProtKB/TrEMBL;Acc:K1P6C7]	FBpp0078410	NMDA receptor 1
TCONS_00030582	646	G	A	3_prime_UTR_variant	EKC27526	60S ribosomal protein L7a [Source:UniProtKB/TrEMBL;Acc:K1R1D2]	FBpp0305289	NHP2
TCONS_00030582	719	C	T	3_prime_UTR_variant	EKC27526	60S ribosomal protein L7a [Source:UniProtKB/TrEMBL;Acc:K1R1D2]	FBpp0305289	NHP2
TCONS_00030640	647	G	A	synonymous_variant	EKC32483	Putative U3 small nucleolar RNA-associated protein 11 [Source:UniProtKB/TrEMBL;Acc:K1QF22]	FBpp0071194	NA
TCONS_00030643	1102	A	C	3_prime_UTR_variant	EKC31002	No attribute	NA	NA
TCONS_00030643	1142	G	A	3_prime_UTR_variant	EKC31002	No attribute	NA	NA
TCONS_00030668	2205	C	A	3_prime_UTR_variant	EKC33055	Alkyldihydroxyacetonephosphate synthase, peroxisomal [Source:UniProtKB/TrEMBL;Acc:K1QVW3]	FBpp0292772	Alkyldihydroxyacetonephosphate synthase
TCONS_00030668	2738	G	T	3_prime_UTR_variant	EKC33055	Alkyldihydroxyacetonephosphate synthase, peroxisomal [Source:UniProtKB/TrEMBL;Acc:K1QVW3]	FBpp0292772	Alkyldihydroxyacetonephosphate synthase
TCONS_00030668	3058	G	A	synonymous_variant	EKC33055	Alkyldihydroxyacetonephosphate synthase, peroxisomal [Source:UniProtKB/TrEMBL;Acc:K1QVW3]	FBpp0292772	Alkyldihydroxyacetonephosphate synthase
TCONS_00030668	3331	C	T	synonymous_variant	EKC33055	Alkyldihydroxyacetonephosphate synthase, peroxisomal [Source:UniProtKB/TrEMBL;Acc:K1QVW3]	FBpp0292772	Alkyldihydroxyacetonephosphate synthase
TCONS_00030668	3370	A	G	synonymous_variant	EKC33055	Alkyldihydroxyacetonephosphate synthase, peroxisomal [Source:UniProtKB/TrEMBL;Acc:K1QVW3]	FBpp0292772	Alkyldihydroxyacetonephosphate synthase
TRINITY_DN183497_c5_g3_i2	354	C	T	synonymous_variant	EKC27296	No attribute	NA	NA
TRINITY_DN184185_c8_g3_i1	911	C	T	3_prime_UTR_variant	EKC31617	Ropporin-1-like protein [Source:UniProtKB/TrEMBL;Acc:K1Q4X4]	NA	NA
TRINITY_DN184321_c7_g2_i2	477	C	A	synonymous_variant	EKC20992	Ras-related and estrogen-regulated growth inhibitor-like protein [Source:UniProtKB/TrEMBL;Acc:K1PB09]	FBpp0076651	NA
TRINITY_DN186016_c12_g1_i1	931	A	G	missense_variant	EKC35322	Myosin light chain kinase, smooth muscle [Source:UniProtKB/TrEMBL;Acc:K1QEI3]	FBpp0303020	roundabout 2
TRINITY_DN186343_c8_g2_i4	1526	A	T	3_prime_UTR_variant	EKC37609	Adenylate kinase isoenzyme 5 [Source:UniProtKB/TrEMBL;Acc:K1R282]	FBpp0084349	Cytidine/uridine monophosphate kinase 1
TRINITY_DN186343_c8_g2_i4	1621	T	C	3_prime_UTR_variant	EKC37609	Adenylate kinase isoenzyme 5 [Source:UniProtKB/TrEMBL;Acc:K1R282]	FBpp0084349	Cytidine/uridine monophosphate kinase 1
TRINITY_DN186609_c2_g1_i14	216	A	G	synonymous_variant	EKC42613	Ubiquitin [Source:UniProtKB/TrEMBL;Acc:K1RA77]	FBpp0311816	Ubiquitin-5E
TRINITY_DN187977_c11_g1_i1	1200	T	C	synonymous_variant	EKC37560	Protein phosphatase 1K, mitochondrial [Source:UniProtKB/TrEMBL;Acc:K1R8W4]	FBpp0301180	alphabet
TRINITY_DN187977_c11_g1_i1	1224	T	C	synonymous_variant	EKC37560	Protein phosphatase 1K, mitochondrial [Source:UniProtKB/TrEMBL;Acc:K1R8W4]	FBpp0301180	alphabet
TRINITY_DN188936_c7_g1_i4	776	G	A	synonymous_variant	EKC18944	Acyl-coenzyme A thioesterase 13 [Source:UniProtKB/TrEMBL;Acc:K1PJ43]	FBpp0072807	NA
TRINITY_DN192008_c7_g4_i1	955	C	T	5_prime_UTR_variant	EKC42625	Myelin expression factor 2 [Source:UniProtKB/TrEMBL;Acc:K1RM25]	NA	NA
TRINITY_DN192347_c1_g1_i1	441	T	C	synonymous_variant	EKC20720	No attribute	FBpp0082677	NA
TRINITY_DN194760_c1_g2_i4	499	C	G	stop_gained	EKC35855	Transcription factor BTF3-like protein 4 [Source:UniProtKB/TrEMBL;Acc:K1R3T3]	FBpp0086895	bicaudal
TRINITY_DN195848_c6_g1_i4	1679	A	T	missense_variant	EKC27864	Serpin B8 [Source:UniProtKB/TrEMBL;Acc:K1Q946]	FBpp0099762	Serpin 43Ab
TRINITY_DN196666_c5_g1_i4	207	G	T	synonymous_variant	EKC28033	Histone H2A [Source:UniProtKB/TrEMBL;Acc:K1PUM2]	FBpp0091096	His2A:CG33850
TRINITY_DN197238_c1_g4_i2	31	T	C	missense_variant	EKC33263	RING-box protein 1 [Source:UniProtKB/TrEMBL;Acc:K1QHB6]	NA	NA
TRINITY_DN197238_c1_g4_i2	38	C	A	missense_variant	EKC33263	RING-box protein 1 [Source:UniProtKB/TrEMBL;Acc:K1QHB6]	NA	NA
TRINITY_DN198236_c9_g2_i2	1156	A	G	3_prime_UTR_variant	EKC25843	Renin receptor [Source:UniProtKB/TrEMBL;Acc:K1PVS6]	FBpp0081458	ATPase H+ transporting accessory protein 2
TRINITY_DN198236_c9_g2_i2	1164	A	T	3_prime_UTR_variant	EKC25843	Renin receptor [Source:UniProtKB/TrEMBL;Acc:K1PVS6]	FBpp0081458	ATPase H+ transporting accessory protein 2
TRINITY_DN198859_c3_g3_i5	780	G	A	synonymous_variant	EKC19414	AP-2 complex subunit mu-1 [Source:UniProtKB/TrEMBL;Acc:K1PKK7]	FBpp0083645	Adaptor Protein complex 2, Œº subunit
TRINITY_DN199451_c4_g1_i6	177	A	G	3_prime_UTR_variant	EKC18680	Microtubule-associated serine/threonine-protein kinase 4 [Source:UniProtKB/TrEMBL;Acc:K1PQJ3]	FBpp0075315	drop out
TRINITY_DN199451_c4_g1_i6	841	C	T	synonymous_variant	EKC18680	Microtubule-associated serine/threonine-protein kinase 4 [Source:UniProtKB/TrEMBL;Acc:K1PQJ3]	FBpp0075315	drop out
TRINITY_DN199578_c2_g1_i4	439	A	T	synonymous_variant	EKC41774	AMP deaminase 2 [Source:UniProtKB/TrEMBL;Acc:K1RDK1]	FBpp0290267	AMP deaminase
TRINITY_DN200290_c6_g3_i3	464	C	A	synonymous_variant	EKC25174	CTD small phosphatase-like protein [Source:UniProtKB/TrEMBL;Acc:K1Q1E7]	FBpp0075276	herzog
TRINITY_DN200907_c7_g3_i3	477	A	G	synonymous_variant	EKC30320	40S ribosomal protein S11 [Source:UniProtKB/TrEMBL;Acc:K1QN79]	FBpp0087115	Ribosomal protein S11
TRINITY_DN201629_c0_g2_i1	434	C	T	synonymous_variant	EKC29767	Guanine nucleotide-binding protein-like 3-like protein [Source:UniProtKB/TrEMBL;Acc:K1PZV3]	FBpp0082867	Nucleostemin 1
TRINITY_DN201683_c1_g2_i5	595	A	G	3_prime_UTR_variant	EKC38837	Muscle M-line assembly protein unc-89 [Source:UniProtKB/TrEMBL;Acc:K1QPH2]	FBpp0290554	bent
TRINITY_DN203116_c2_g1_i1	1765	T	C	3_prime_UTR_variant	EKC28116	UPF0468 protein C16orf80-like protein [Source:UniProtKB/TrEMBL;Acc:K1R2T7]	FBpp0079634	Basal body up regulated gene 22
TRINITY_DN203429_c1_g2_i3	287	A	G	missense_variant	EKC20197	Eukaryotic translation initiation factor 4 gamma 2 [Source:UniProtKB/TrEMBL;Acc:K1P8Y6]	FBpp0076251	NA
TRINITY_DN203542_c3_g1_i4	727	G	A	missense_variant	EKC26065	Scavenger mRNA-decapping enzyme DcpS [Source:UniProtKB/TrEMBL;Acc:K1QBA6]	FBpp0078327	NA
TRINITY_DN203542_c3_g1_i4	750	C	T	missense_variant	EKC26065	Scavenger mRNA-decapping enzyme DcpS [Source:UniProtKB/TrEMBL;Acc:K1QBA6]	FBpp0078327	NA
TRINITY_DN204527_c11_g2_i4	805	T	C	5_prime_UTR_variant	EKC30858	No attribute	NA	NA
TRINITY_DN204527_c11_g2_i7	550	T	C	missense_variant	EKC30858	No attribute	FBpp0074479	narya
TRINITY_DN205396_c3_g4_i1	1286	A	G	missense_variant	EKC22225	Nucleotide exchange factor SIL1 [Source:UniProtKB/TrEMBL;Acc:K1Q074]	FBpp0084244	Sil1 nucleotide exchange factor
TRINITY_DN205960_c5_g1_i1	1577	C	T	3_prime_UTR_variant	EKC42336	2-oxoisovalerate dehydrogenase subunit alpha, mitochondrial [Source:UniProtKB/TrEMBL;Acc:K1S4J4]	FBpp0081545	NA
TRINITY_DN206806_c10_g1_i3	898	G	A	3_prime_UTR_variant	EKC36851	Peptide methionine sulfoxide reductase msrA 2 [Source:UniProtKB/TrEMBL;Acc:K1RR10]	FBpp0075308	Methionine sulfoxide reductase A
TRINITY_DN206806_c10_g1_i3	923	G	A	3_prime_UTR_variant	EKC36851	Peptide methionine sulfoxide reductase msrA 2 [Source:UniProtKB/TrEMBL;Acc:K1RR10]	FBpp0075308	Methionine sulfoxide reductase A
TRINITY_DN207313_c5_g1_i8	858	C	T	synonymous_variant	EKC27433	Putative splicing factor, arginine/serine-rich 7 [Source:UniProtKB/TrEMBL;Acc:K1Q0I8]	FBpp0079471	Splicing regulatory protein 54
TRINITY_DN207995_c3_g3_i1	1076	A	G	3_prime_UTR_variant	EKC32831	Methyl-CpG-binding domain protein 2 [Source:UniProtKB/TrEMBL;Acc:K1RFC5]	FBpp0081546	Methyl-CpG binding domain protein-like
TRINITY_DN209238_c4_g3_i1	685	C	T	missense_variant	EKC42051	MAK16-like protein [Source:UniProtKB/TrEMBL;Acc:K1S3Q9]	FBpp0071198	RNA-binding motif protein 13
TRINITY_DN209607_c3_g2_i1	498	C	T	synonymous_variant	EKC42411	Mitochondrial import inner membrane translocase subunit Tim8 A [Source:UniProtKB/TrEMBL;Acc:K1S4T4]	FBpp0310233	Tim8
TRINITY_DN210180_c2_g1_i3	765	C	T	synonymous_variant	EKC28564	Ubiquitin-conjugating enzyme E2 G2 [Source:UniProtKB/TrEMBL;Acc:K1QBR6]	FBpp0301732	lesswright
TRINITY_DN210664_c1_g1_i3	1053	G	A	synonymous_variant	EKC20435	S-adenosylmethionine synthase [Source:UniProtKB/TrEMBL;Acc:K1PVW0]	FBpp0086397	caspar
TRINITY_DN210798_c2_g2_i1	490	T	A	synonymous_variant	EKC17746	Protein FRG1 [Source:UniProtKB/TrEMBL;Acc:K1Q8R2]	FBpp0074616	FSHD region gene 1
TRINITY_DN211105_c6_g1_i4	462	G	A	synonymous_variant	EKC18878	Eukaryotic initiation factor 4A-III [Source:UniProtKB/TrEMBL;Acc:K1PBL2]	FBpp0078809	eukaryotic translation initiation factor 4A
TRINITY_DN211407_c11_g1_i1	139	C	T	3_prime_UTR_variant	EKC24409	RNA polymerase II subunit A C-terminal domain phosphatase SSU72 [Source:UniProtKB/TrEMBL;Acc:K1PZA7]	FBpp0074516	Ssu72 CTD phosphatase
TRINITY_DN211580_c5_g1_i13	34	G	A	synonymous_variant	EKC25336	Tenascin [Source:UniProtKB/TrEMBL;Acc:K1QUT2]	FBpp0112835	NA
TRINITY_DN211580_c5_g1_i13	362	C	T	missense_variant	EKC25336	Tenascin [Source:UniProtKB/TrEMBL;Acc:K1QUT2]	FBpp0112835	NA
TRINITY_DN212581_c5_g3_i8	216	A	C	missense_variant	EKC29875	Aprataxin [Source:UniProtKB/TrEMBL;Acc:K1QM08]	FBpp0083174	NA
TRINITY_DN213468_c5_g1_i3	540	T	C	missense_variant	EKC36302	Glycine cleavage system H protein, mitochondrial [Source:UniProtKB/TrEMBL;Acc:K1QHK3]	FBpp0078066	pumpless
TRINITY_DN214022_c5_g1_i4	339	G	A	missense_variant	EKC25647	Tetratricopeptide repeat protein 33 [Source:UniProtKB/TrEMBL;Acc:K1PNN4]	FBpp0296963	small glutamine-rich tetratricopeptide containing protein
TRINITY_DN214022_c5_g1_i4	343	G	A	missense_variant	EKC25647	Tetratricopeptide repeat protein 33 [Source:UniProtKB/TrEMBL;Acc:K1PNN4]	FBpp0296963	small glutamine-rich tetratricopeptide containing protein
TRINITY_DN214022_c5_g1_i4	518	G	A	synonymous_variant	EKC25647	Tetratricopeptide repeat protein 33 [Source:UniProtKB/TrEMBL;Acc:K1PNN4]	FBpp0296963	small glutamine-rich tetratricopeptide containing protein
TRINITY_DN214022_c5_g1_i4	639	G	A	missense_variant	EKC25647	Tetratricopeptide repeat protein 33 [Source:UniProtKB/TrEMBL;Acc:K1PNN4]	FBpp0296963	small glutamine-rich tetratricopeptide containing protein
TRINITY_DN214022_c5_g1_i4	725	C	T	synonymous_variant	EKC25647	Tetratricopeptide repeat protein 33 [Source:UniProtKB/TrEMBL;Acc:K1PNN4]	FBpp0296963	small glutamine-rich tetratricopeptide containing protein
TRINITY_DN214022_c5_g1_i4	929	G	A	synonymous_variant	EKC25647	Tetratricopeptide repeat protein 33 [Source:UniProtKB/TrEMBL;Acc:K1PNN4]	FBpp0296963	small glutamine-rich tetratricopeptide containing protein
TRINITY_DN214663_c3_g2_i13	381	C	T	synonymous_variant	EKC33061	Transgelin-2 [Source:UniProtKB/TrEMBL;Acc:K1RG91]	FBpp0073126	Chd64
TRINITY_DN215597_c11_g1_i11	516	G	A	synonymous_variant	EKC26094	Blastula protease 10 [Source:UniProtKB/TrEMBL;Acc:K1Q3Y3]	NA	NA
TRINITY_DN215650_c3_g2_i2	996	G	A	synonymous_variant	EKC35778	Serine/threonine-protein phosphatase 2A 55 kDa regulatory subunit B alpha isoform [Source:UniProtKB/TrEMBL;Acc:K1QPJ9]	FBpp0081669	twins
TRINITY_DN215650_c3_g2_i2	1446	C	G	3_prime_UTR_variant	EKC35778	Serine/threonine-protein phosphatase 2A 55 kDa regulatory subunit B alpha isoform [Source:UniProtKB/TrEMBL;Acc:K1QPJ9]	FBpp0081669	twins
TRINITY_DN216247_c7_g1_i2	622	C	T	synonymous_variant	EKC39373	No attribute	FBpp0076361	NA
TRINITY_DN216359_c1_g1_i2	307	G	A	3_prime_UTR_variant	EKC39142	Halomucin [Source:UniProtKB/TrEMBL;Acc:K1QQC4]	NA	NA
TRINITY_DN216800_c4_g1_i4	1192	T	C	3_prime_UTR_variant	EKC27413	Developmentally-regulated GTP-binding protein 2 [Source:UniProtKB/TrEMBL;Acc:K1Q0G7]	FBpp0083213	NA
TRINITY_DN217503_c4_g1_i1	515	G	C	missense_variant	EKC28174	No attribute	NA	NA
TRINITY_DN217503_c4_g1_i1	531	C	T	synonymous_variant	EKC28174	No attribute	NA	NA
TRINITY_DN217555_c1_g2_i4	546	G	A	missense_variant	EKC35410	Diamine acetyltransferase 2 [Source:UniProtKB/TrEMBL;Acc:K1R2P1]	FBpp0082508	NA
TRINITY_DN217555_c1_g2_i4	590	C	T	synonymous_variant	EKC35410	Diamine acetyltransferase 2 [Source:UniProtKB/TrEMBL;Acc:K1R2P1]	FBpp0082508	NA
TRINITY_DN217555_c1_g2_i4	796	G	A	missense_variant	EKC35410	Diamine acetyltransferase 2 [Source:UniProtKB/TrEMBL;Acc:K1R2P1]	FBpp0082508	NA
TRINITY_DN217654_c5_g2_i2	543	T	A	3_prime_UTR_variant	EKC28912	Tetraspanin-33 [Source:UniProtKB/TrEMBL;Acc:K1PX71]	FBpp0298301	Tetraspanin 26A
TRINITY_DN218318_c5_g2_i3	93	G	A	synonymous_variant	EKC40292	Eukaryotic translation initiation factor 3 subunit F [Source:UniProtKB/TrEMBL;Acc:K1QTW6]	FBpp0078532	eukaryotic translation initiation factor 3 subunit f1
TRINITY_DN218318_c5_g2_i3	411	C	T	synonymous_variant	EKC40292	Eukaryotic translation initiation factor 3 subunit F [Source:UniProtKB/TrEMBL;Acc:K1QTW6]	FBpp0078532	eukaryotic translation initiation factor 3 subunit f1
TRINITY_DN218318_c5_g2_i3	420	C	T	synonymous_variant	EKC40292	Eukaryotic translation initiation factor 3 subunit F [Source:UniProtKB/TrEMBL;Acc:K1QTW6]	FBpp0078532	eukaryotic translation initiation factor 3 subunit f1
TRINITY_DN218342_c0_g1_i5	1530	A	G	3_prime_UTR_variant	EKC22263	Ras suppressor protein 1 [Source:UniProtKB/TrEMBL;Acc:K1Q3C4]	FBpp0309703	icarus
TRINITY_DN218847_c0_g2_i2	509	T	A	synonymous_variant	EKC25766	Fibroblast growth factor receptor-like 1 [Source:UniProtKB/TrEMBL;Acc:K1QW26]	FBpp0297081	Neuroglian
TRINITY_DN218925_c13_g1_i2	466	C	T	synonymous_variant	EKC34726	Multiple coagulation factor deficiency protein 2-like protein [Source:UniProtKB/TrEMBL;Acc:K1RKB9]	FBpp0083397	NA
TRINITY_DN219737_c5_g1_i7	907	G	A	3_prime_UTR_variant	EKC37672	Peroxiredoxin-4 [Source:UniProtKB/TrEMBL;Acc:K1QLH0]	FBpp0082927	Peroxiredoxin 3
TRINITY_DN219737_c5_g1_i7	933	A	G	3_prime_UTR_variant	EKC37672	Peroxiredoxin-4 [Source:UniProtKB/TrEMBL;Acc:K1QLH0]	FBpp0082927	Peroxiredoxin 3
TRINITY_DN219868_c10_g1_i6	84	G	C	missense_variant	EKC18365	Histone-lysine N-methyltransferase PRDM9 [Source:UniProtKB/TrEMBL;Acc:K1PPH7]	FBpp0085317	Chromatin-linked adaptor for MSL proteins
TRINITY_DN219917_c1_g1_i4	232	G	T	3_prime_UTR_variant	EKC35877	Acetolactate synthase-like protein [Source:UniProtKB/TrEMBL;Acc:K1QG61]	FBpp0085630	2-hydroxyacyl-CoA lyase
TRINITY_DN220259_c4_g2_i4	864	C	T	synonymous_variant	EKC17522	Snurportin-1 [Source:UniProtKB/TrEMBL;Acc:K1P122]	FBpp0288961	Snurportin
TRINITY_DN220259_c4_g2_i4	895	A	T	missense_variant	EKC17522	Snurportin-1 [Source:UniProtKB/TrEMBL;Acc:K1P122]	FBpp0288961	Snurportin
TRINITY_DN220259_c4_g2_i4	2458	G	A	3_prime_UTR_variant	EKC17522	Snurportin-1 [Source:UniProtKB/TrEMBL;Acc:K1P122]	FBpp0288961	Snurportin
TRINITY_DN220516_c3_g1_i2	103	C	A	3_prime_UTR_variant	EKC21203	Abhydrolase domain-containing protein 2 [Source:UniProtKB/TrEMBL;Acc:K1PI09]	FBpp0310737	NA
TRINITY_DN220576_c7_g1_i8	1128	A	G	synonymous_variant	EKC17305	rRNA methyltransferase 1, mitochondrial [Source:UniProtKB/TrEMBL;Acc:K1PLG5]	NA	NA
TRINITY_DN220576_c7_g1_i8	1146	T	G	synonymous_variant	EKC17305	rRNA methyltransferase 1, mitochondrial [Source:UniProtKB/TrEMBL;Acc:K1PLG5]	NA	NA
TRINITY_DN220576_c7_g1_i8	1210	G	A	missense_variant	EKC17305	rRNA methyltransferase 1, mitochondrial [Source:UniProtKB/TrEMBL;Acc:K1PLG5]	NA	NA
TRINITY_DN221219_c4_g1_i1	653	G	A	missense_variant	EKC18281	Peptidyl-prolyl cis-trans isomerase [Source:UniProtKB/TrEMBL;Acc:K1Q9Z5]	FBpp0071844	NA
TRINITY_DN221622_c7_g1_i1	892	A	C	3_prime_UTR_variant	EKC29281	Dynactin subunit 3 [Source:UniProtKB/TrEMBL;Acc:K1R5P0]	NA	NA
TRINITY_DN222169_c2_g1_i1	419	G	A	missense_variant	EKC29963	Phosphatidylinositol N-acetylglucosaminyltransferase subunit C [Source:UniProtKB/TrEMBL;Acc:K1Q7S0]	FBpp0289977	Phosphatidylinositol glycan anchor biosynthesis class C
TRINITY_DN222419_c3_g1_i3	951	A	T	missense_variant	EKC40017	N(G),N(G)-dimethylarginine dimethylaminohydrolase 1 [Source:UniProtKB/TrEMBL;Acc:K1QT97]	FBpp0073627	NA
TRINITY_DN222620_c9_g3_i1	195	T	C	synonymous_variant	EKC20308	Putative transferase C1orf69-like protein, mitochondrial [Source:UniProtKB/TrEMBL;Acc:K1PFC2]	FBpp0081385	NA
TRINITY_DN222828_c0_g1_i2	1148	C	T	3_prime_UTR_variant	EKC41204	No attribute	NA	NA
TRINITY_DN222828_c0_g1_i2	1153	T	C	3_prime_UTR_variant	EKC41204	No attribute	NA	NA
TRINITY_DN222888_c2_g1_i11	991	G	A	synonymous_variant	EKC21221	Microfibrillar-associated protein 1 [Source:UniProtKB/TrEMBL;Acc:K1QHW7]	FBpp0072720	Microfibril-associated protein 1
TRINITY_DN223065_c0_g2_i1	807	A	G	synonymous_variant	EKC18080	Peroxisomal membrane protein PEX13 [Source:UniProtKB/TrEMBL;Acc:K1PNM8]	FBpp0086874	Peroxin 13
TRINITY_DN223194_c5_g1_i3	675	C	T	synonymous_variant	EKC22875	Seryl-tRNA synthetase, cytoplasmic [Source:UniProtKB/TrEMBL;Acc:K1Q1Z3]	FBpp0307454	Seryl-tRNA synthetase
TRINITY_DN223214_c2_g1_i1	192	A	G	3_prime_UTR_variant	EKC30571	No attribute	NA	NA
TRINITY_DN223430_c4_g1_i2	1260	T	C	3_prime_UTR_variant	EKC34322	TM2 domain-containing protein 3 [Source:UniProtKB/TrEMBL;Acc:K1QBV8]	FBpp0071266	almondex
TRINITY_DN224606_c4_g1_i4	416	T	C	missense_variant	EKC22075	Ankyrin-1 [Source:UniProtKB/TrEMBL;Acc:K1PZV5]	FBpp0310630	Ankyrin 2
TRINITY_DN224771_c1_g1_i1	468	G	A	synonymous_variant	EKC35324	Titin [Source:UniProtKB/TrEMBL;Acc:K1QVQ5]	FBpp0304428	zormin
TRINITY_DN224771_c1_g1_i1	951	C	T	synonymous_variant	EKC35324	Titin [Source:UniProtKB/TrEMBL;Acc:K1QVQ5]	FBpp0304428	zormin
TRINITY_DN225318_c4_g1_i1	1571	T	G	3_prime_UTR_variant	EKC24961	No attribute	FBpp0070246	pickel
TRINITY_DN225430_c4_g3_i8	96	A	G	5_prime_UTR_variant	EKC27547	ADP-ribosylation factor [Source:UniProtKB/TrEMBL;Acc:K1PTH4]	FBpp0305852	ADP ribosylation factor at 102F
TRINITY_DN225665_c5_g1_i1	1610	C	G	3_prime_UTR_variant	EKC39595	Ubiquitin domain-containing protein UBFD1 [Source:UniProtKB/TrEMBL;Acc:K1RE52]	NA	NA
TRINITY_DN225721_c4_g1_i1	444	A	G	3_prime_UTR_variant	EKC19714	Hydroxyacyl-coenzyme A dehydrogenase, mitochondrial [Source:UniProtKB/TrEMBL;Acc:K1PLM3]	FBpp0079453	Mitochondrial trifunctional protein Œ± subunit
TRINITY_DN225721_c4_g1_i1	452	T	A	3_prime_UTR_variant	EKC19714	Hydroxyacyl-coenzyme A dehydrogenase, mitochondrial [Source:UniProtKB/TrEMBL;Acc:K1PLM3]	FBpp0079453	Mitochondrial trifunctional protein Œ± subunit
TRINITY_DN226935_c4_g1_i4	320	C	T	synonymous_variant	EKC41871	Nuclear RNA export factor 1 [Source:UniProtKB/TrEMBL;Acc:K1S373]	FBpp0422972	small bristles
TRINITY_DN227258_c4_g1_i3	1476	T	C	synonymous_variant	EKC41758	Putative sodium/potassium-transporting ATPase subunit beta-2 [Source:UniProtKB/TrEMBL;Acc:K1R7J6]	FBpp0305547	nervana 3
TRINITY_DN227411_c2_g1_i8	1375	T	C	missense_variant	EKC23214	No attribute	NA	NA
TRINITY_DN227807_c3_g1_i5	75	G	T	3_prime_UTR_variant	EKC39311	Ran guanine nucleotide release factor [Source:UniProtKB/TrEMBL;Acc:K1RWN6]	NA	NA
TRINITY_DN227807_c3_g1_i5	348	C	T	3_prime_UTR_variant	EKC39311	Ran guanine nucleotide release factor [Source:UniProtKB/TrEMBL;Acc:K1RWN6]	NA	NA
TRINITY_DN228984_c7_g1_i2	450	A	G	missense_variant	EKC37377	Bis(5'-nucleosyl)-tetraphosphatase [asymmetrical] [Source:UniProtKB/TrEMBL;Acc:K1QKT4]	FBpp0079490	Diadenosine tetraphosphatase
TRINITY_DN229346_c2_g3_i5	233	G	C	synonymous_variant	EKC33314	Monoacylglycerol lipase ABHD12 [Source:UniProtKB/TrEMBL;Acc:K1QQ58]	FBpp0085765	NA
TRINITY_DN229356_c0_g1_i1	3074	C	T	synonymous_variant	EKC42899	No attribute	FBpp0422977	flagrante delicto Y
TRINITY_DN229382_c5_g1_i5	1306	C	T	5_prime_UTR_variant	EKC17682	39S ribosomal protein L28, mitochondrial [Source:UniProtKB/TrEMBL;Acc:K1P1G7]	FBpp0303669	mitochondrial ribosomal protein L28
TRINITY_DN229767_c2_g2_i1	268	T	A	synonymous_variant	EKC28232	RuvB-like 2 [Source:UniProtKB/TrEMBL;Acc:K1PV49]	FBpp0081704	pontin
TRINITY_DN230585_c3_g2_i4	3365	G	A	3_prime_UTR_variant	EKC34194	Calcium-binding mitochondrial carrier protein Aralar1 [Source:UniProtKB/TrEMBL;Acc:K1QSK4]	FBpp0085054	aralar1
TRINITY_DN230614_c10_g2_i1	206	G	A	synonymous_variant	EKC34118	Protein dodo [Source:UniProtKB/TrEMBL;Acc:K1QK10]	FBpp0076894	dodo
TRINITY_DN230956_c2_g1_i1	239	G	A	3_prime_UTR_variant	EKC26511	Vasodilator-stimulated phosphoprotein [Source:UniProtKB/TrEMBL;Acc:K1QY97]	FBpp0309392	enabled
TRINITY_DN230974_c0_g1_i13	1500	G	A	3_prime_UTR_variant	EKC40211	Complex I intermediate-associated protein 30, mitochondrial [Source:UniProtKB/TrEMBL;Acc:K1RYT6]	FBpp0084839	Complex I intermediate-associated protein, 30 kDa
TRINITY_DN231605_c8_g1_i5	1078	C	G	5_prime_UTR_variant	EKC40773	Ras-related protein Rab-10 [Source:UniProtKB/TrEMBL;Acc:K1R4S7]	FBpp0077029	Rab10
TRINITY_DN231732_c0_g2_i14	1105	T	C	synonymous_variant	EKC40501	Galectin-9 [Source:UniProtKB/TrEMBL;Acc:K1RZS5]	FBpp0290947	galectin
TRINITY_DN231745_c4_g4_i1	915	A	G	synonymous_variant	EKC31587	Transmembrane protein 86A [Source:UniProtKB/TrEMBL;Acc:K1Q4V5]	FBpp0084830	NA
TRINITY_DN231766_c6_g2_i3	653	C	T	synonymous_variant	EKC26367	Transcription initiation factor IIE subunit beta [Source:UniProtKB/TrEMBL;Acc:K1PQ36]	FBpp0289677	Transcription factor IIEŒ≤
TRINITY_DN234066_c5_g1_i4	459	G	A	synonymous_variant	EKC30728	RING finger protein nhl-1 [Source:UniProtKB/TrEMBL;Acc:K1Q9S6]	FBpp0309391	thin
TRINITY_DN234066_c5_g1_i4	462	G	A	synonymous_variant	EKC30728	RING finger protein nhl-1 [Source:UniProtKB/TrEMBL;Acc:K1Q9S6]	FBpp0309391	thin
TRINITY_DN234166_c2_g1_i3	226	C	T	synonymous_variant	EKC31214	Proteasome subunit beta type-8 [Source:UniProtKB/TrEMBL;Acc:K1QJ51]	FBpp0087320	Proteasome Œ≤5 subunit
TRINITY_DN234166_c2_g1_i3	1285	C	T	3_prime_UTR_variant	EKC31214	Proteasome subunit beta type-8 [Source:UniProtKB/TrEMBL;Acc:K1QJ51]	FBpp0087320	Proteasome Œ≤5 subunit
TRINITY_DN234359_c0_g1_i2	958	T	C	synonymous_variant	EKC26948	Putative dimethyladenosine transferase [Source:UniProtKB/TrEMBL;Acc:K1PZ81]	FBpp0084729	NA
TRINITY_DN234359_c0_g1_i2	1219	A	G	3_prime_UTR_variant	EKC26948	Putative dimethyladenosine transferase [Source:UniProtKB/TrEMBL;Acc:K1PZ81]	FBpp0084729	NA
TRINITY_DN234359_c0_g1_i2	1293	G	A	3_prime_UTR_variant	EKC26948	Putative dimethyladenosine transferase [Source:UniProtKB/TrEMBL;Acc:K1PZ81]	FBpp0084729	NA
TRINITY_DN234561_c2_g2_i7	188	T	C	missense_variant	EKC40642	Glycoprotein endo-alpha-1,2-mannosidase [Source:UniProtKB/TrEMBL;Acc:K1QUY6]	FBpp0078757	NA
TRINITY_DN234573_c2_g2_i2	352	C	T	missense_variant	EKC42015	Calcyphosin-like protein [Source:UniProtKB/TrEMBL;Acc:K1RK73]	FBpp0082157	NA
TRINITY_DN234638_c2_g1_i9	654	G	C	3_prime_UTR_variant	EKC26844	Aldo-keto reductase family 1 member B10 [Source:UniProtKB/TrEMBL;Acc:K1Q6D1]	FBpp0311505	NA
TRINITY_DN235785_c8_g1_i6	341	T	A	3_prime_UTR_variant	EKC21928	60S ribosomal protein L37a [Source:UniProtKB/TrEMBL;Acc:K1PJX2]	FBpp0078656	Ribosomal protein L37A
TRINITY_DN235972_c7_g1_i9	1459	G	A	synonymous_variant	EKC20493	Neuropeptide FF receptor 2 [Source:UniProtKB/TrEMBL;Acc:K1PFY7]	FBpp0078034	Capability receptor
TRINITY_DN235972_c7_g1_i9	1482	A	C	3_prime_UTR_variant	EKC20493	Neuropeptide FF receptor 2 [Source:UniProtKB/TrEMBL;Acc:K1PFY7]	FBpp0078034	Capability receptor
TRINITY_DN235973_c5_g1_i4	2074	T	C	synonymous_variant	EKC26092	WD repeat-containing protein 24 [Source:UniProtKB/TrEMBL;Acc:K1PPL2]	FBpp0084909	WD repeat domain 24
TRINITY_DN236157_c4_g1_i2	768	T	C	synonymous_variant	EKC35934	Exosome complex exonuclease RRP41 [Source:UniProtKB/TrEMBL;Acc:K1QXQ0]	FBpp0306796	Ski6
TRINITY_DN236193_c3_g1_i1	1070	G	A	3_prime_UTR_variant	EKC37931	No attribute	FBpp0085421	super sex combs
TRINITY_DN236271_c1_g1_i2	499	C	T	3_prime_UTR_variant	EKC17535	Transmembrane protein 14C [Source:UniProtKB/TrEMBL;Acc:K1PM54]	FBpp0072000	NA
TRINITY_DN236271_c1_g1_i7	778	C	T	3_prime_UTR_variant	EKC17535	Transmembrane protein 14C [Source:UniProtKB/TrEMBL;Acc:K1PM54]	FBpp0072000	NA
TRINITY_DN236557_c1_g1_i1	1631	C	T	missense_variant	EKC18932	OTU domain-containing protein 3 [Source:UniProtKB/TrEMBL;Acc:K1P5M3]	FBpp0271814	Deubiquitinating enzyme A
TRINITY_DN236703_c7_g1_i1	280	G	T	synonymous_variant	EKC31277	Putative maltase H [Source:UniProtKB/TrEMBL;Acc:K1Q3Z3]	FBpp0087838	Maltase A1
TRINITY_DN236801_c7_g2_i4	206	A	G	missense_variant	EKC24775	No attribute	NA	NA
TRINITY_DN236972_c1_g1_i1	70	C	T	5_prime_UTR_variant	EKC35785	Coiled-coil domain-containing protein 53 [Source:UniProtKB/TrEMBL;Acc:K1R3M2]	FBpp0079162	Coiled-coil domain containing 53
TRINITY_DN236972_c1_g1_i1	72	T	C	5_prime_UTR_variant	EKC35785	Coiled-coil domain-containing protein 53 [Source:UniProtKB/TrEMBL;Acc:K1R3M2]	FBpp0079162	Coiled-coil domain containing 53
TRINITY_DN236972_c1_g1_i1	619	C	A	synonymous_variant	EKC35785	Coiled-coil domain-containing protein 53 [Source:UniProtKB/TrEMBL;Acc:K1R3M2]	FBpp0079162	Coiled-coil domain containing 53
TRINITY_DN237413_c3_g1_i4	2705	T	C	3_prime_UTR_variant	EKC30771	Eukaryotic translation initiation factor 3 subunit B [Source:UniProtKB/TrEMBL;Acc:K1R9T2]	FBpp0086098	eukaryotic translation initiation factor 3 subunit b
TRINITY_DN237565_c6_g1_i1	540	A	T	3_prime_UTR_variant	EKC30441	Amyloid beta A4 protein [Source:UniProtKB/TrEMBL;Acc:K1R8X1]	FBpp0298295	Œ≤ amyloid protein precursor-like
TRINITY_DN237641_c0_g1_i8	548	T	A	3_prime_UTR_variant	EKC35637	Phosphotriesterase-related protein [Source:UniProtKB/TrEMBL;Acc:K1QFI9]	FBpp0081503	NA
TRINITY_DN237641_c0_g1_i8	549	C	A	3_prime_UTR_variant	EKC35637	Phosphotriesterase-related protein [Source:UniProtKB/TrEMBL;Acc:K1QFI9]	FBpp0081503	NA
TRINITY_DN237757_c2_g1_i3	1148	A	G	3_prime_UTR_variant	EKC17858	No attribute	FBpp0082599	B9d1
TRINITY_DN237847_c3_g1_i4	729	A	G	missense_variant	EKC30125	Ras-related protein Rab-8A [Source:UniProtKB/TrEMBL;Acc:K1QMQ7]	FBpp0300990	Rab8
TRINITY_DN237878_c1_g2_i1	375	C	T	missense_variant	EKC36220	No attribute	NA	NA
TRINITY_DN237937_c3_g1_i7	1298	C	A	synonymous_variant	EKC22344	Beta-1,4-N-acetylgalactosaminyltransferase bre-4 [Source:UniProtKB/TrEMBL;Acc:K1PTV0]	FBpp0086668	Œ≤1,4-N-acetylgalactosaminyltransferase A
TRINITY_DN237937_c3_g1_i7	1340	G	A	synonymous_variant	EKC22344	Beta-1,4-N-acetylgalactosaminyltransferase bre-4 [Source:UniProtKB/TrEMBL;Acc:K1PTV0]	FBpp0086668	Œ≤1,4-N-acetylgalactosaminyltransferase A
TRINITY_DN238058_c2_g2_i2	576	G	A	synonymous_variant	EKC30554	Bcl-2-like protein 1 [Source:UniProtKB/TrEMBL;Acc:K1QHH5]	NA	NA
TRINITY_DN238162_c4_g1_i10	1705	C	T	synonymous_variant	EKC20862	Major facilitator superfamily domain-containing protein 5 [Source:UniProtKB/TrEMBL;Acc:K1PAN8]	FBpp0070317	NA
TRINITY_DN238162_c4_g1_i10	1726	G	A	synonymous_variant	EKC20862	Major facilitator superfamily domain-containing protein 5 [Source:UniProtKB/TrEMBL;Acc:K1PAN8]	FBpp0070317	NA
TRINITY_DN238488_c9_g1_i1	1998	A	G	5_prime_UTR_premature_start_codon_gain_variant	EKC23857	Proteasome subunit beta type [Source:UniProtKB/TrEMBL;Acc:K1PIP8]	FBpp0075119	Proteasome Œ≤6 subunit
TRINITY_DN238574_c6_g3_i1	774	C	T	synonymous_variant	EKC19382	GATA zinc finger domain-containing protein 1 [Source:UniProtKB/TrEMBL;Acc:K1P6W8]	FBpp0070116	NA
TRINITY_DN238927_c5_g1_i4	483	T	C	3_prime_UTR_variant	EKC17919	Glutaredoxin-C6 [Source:UniProtKB/TrEMBL;Acc:K1PG84]	FBpp0300970	Glutaredoxin 1
TRINITY_DN239910_c4_g1_i3	949	T	C	5_prime_UTR_variant	EKC39892	39S ribosomal protein L14, mitochondrial [Source:UniProtKB/TrEMBL;Acc:K1QSN5]	FBpp0305877	mitochondrial ribosomal protein L14
TRINITY_DN240070_c8_g1_i1	1101	G	A	synonymous_variant	EKC26529	Putative methyltransferase NSUN6 [Source:UniProtKB/TrEMBL;Acc:K1Q5I5]	FBpp0078203	NA
TRINITY_DN240070_c8_g1_i1	1242	G	T	synonymous_variant	EKC26529	Putative methyltransferase NSUN6 [Source:UniProtKB/TrEMBL;Acc:K1Q5I5]	FBpp0078203	NA
TRINITY_DN240238_c0_g2_i3	55	C	T	synonymous_variant	EKC19480	Vesicle transport protein SEC20 [Source:UniProtKB/TrEMBL;Acc:K1PSV2]	FBpp0310534	Secretory 20
TRINITY_DN240380_c3_g2_i3	32	G	A	3_prime_UTR_variant	EKC38218	Transcription initiation factor TFIID subunit 10 [Source:UniProtKB/TrEMBL;Acc:K1QX15]	FBpp0077415	TBP-associated factor 10b
TRINITY_DN240381_c3_g1_i4	539	T	C	synonymous_variant	EKC30426	39S ribosomal protein L44, mitochondrial [Source:UniProtKB/TrEMBL;Acc:K1R8V6]	FBpp0078415	mitochondrial ribosomal protein L44
TRINITY_DN240643_c5_g1_i7	397	T	C	3_prime_UTR_variant	EKC20576	Protein yippee-like 5 [Source:UniProtKB/TrEMBL;Acc:K1QGC0]	FBpp0073620	Yippee
TRINITY_DN240643_c5_g1_i7	403	C	T	3_prime_UTR_variant	EKC20576	Protein yippee-like 5 [Source:UniProtKB/TrEMBL;Acc:K1QGC0]	FBpp0073620	Yippee
TRINITY_DN240643_c5_g1_i7	1103	A	C	synonymous_variant	EKC20576	Protein yippee-like 5 [Source:UniProtKB/TrEMBL;Acc:K1QGC0]	FBpp0073620	Yippee
TRINITY_DN240796_c6_g3_i1	256	G	A	synonymous_variant	EKC36742	Peptidyl-prolyl cis-trans isomerase [Source:UniProtKB/TrEMBL;Acc:K1QIY3]	FBpp0298837	NA
TRINITY_DN240859_c5_g1_i2	438	T	C	synonymous_variant	EKC38541	Histone acetyltransferase KAT5 [Source:UniProtKB/TrEMBL;Acc:K1RUZ0]	FBpp0070636	Tat interactive protein 60kDa
TRINITY_DN240859_c5_g1_i2	477	T	G	synonymous_variant	EKC38541	Histone acetyltransferase KAT5 [Source:UniProtKB/TrEMBL;Acc:K1RUZ0]	FBpp0070636	Tat interactive protein 60kDa
TRINITY_DN241036_c1_g1_i3	2105	A	T	synonymous_variant	EKC24818	Prestin [Source:UniProtKB/TrEMBL;Acc:K1PT20]	FBpp0074919	Prestin
TRINITY_DN241627_c3_g1_i5	1192	C	T	5_prime_UTR_variant	EKC20367	UBX domain-containing protein 1-A [Source:UniProtKB/TrEMBL;Acc:K1P9B0]	FBpp0076470	NA
TRINITY_DN241911_c6_g1_i2	542	G	A	3_prime_UTR_variant	EKC42853	Mitochondrial fission 1 protein [Source:UniProtKB/TrEMBL;Acc:K1RAT2]	FBpp0271718	Fission, mitochondrial 1
TRINITY_DN242702_c0_g3_i3	487	A	T	3_prime_UTR_variant	EKC39323	C-terminal-binding protein [Source:UniProtKB/TrEMBL;Acc:K1R057]	FBpp0099514	C-terminal Binding Protein
TRINITY_DN242702_c0_g3_i3	488	A	C	3_prime_UTR_variant	EKC39323	C-terminal-binding protein [Source:UniProtKB/TrEMBL;Acc:K1R057]	FBpp0099514	C-terminal Binding Protein
TRINITY_DN243108_c7_g2_i4	620	G	A	synonymous_variant	EKC38233	Endoplasmin [Source:UniProtKB/TrEMBL;Acc:K1QX26]	FBpp0084623	Glycoprotein 93
TRINITY_DN243201_c2_g1_i8	1244	A	G	5_prime_UTR_variant	EKC40922	Rho-related GTP-binding protein RhoJ [Source:UniProtKB/TrEMBL;Acc:K1QVM2]	FBpp0301154	Cdc42
TRINITY_DN243702_c3_g3_i1	850	C	A	missense_variant	EKC28691	Epimerase family protein SDR39U1 [Source:UniProtKB/TrEMBL;Acc:K1R481]	FBpp0086984	NA
TRINITY_DN243932_c6_g1_i6	214	G	A	synonymous_variant	EKC36173	Putative L-asparaginase periplasmic [Source:UniProtKB/TrEMBL;Acc:K1QQZ6]	NA	NA
TRINITY_DN243932_c6_g1_i6	259	C	A	synonymous_variant	EKC36173	Putative L-asparaginase periplasmic [Source:UniProtKB/TrEMBL;Acc:K1QQZ6]	NA	NA
TRINITY_DN243932_c6_g1_i6	286	G	A	synonymous_variant	EKC36173	Putative L-asparaginase periplasmic [Source:UniProtKB/TrEMBL;Acc:K1QQZ6]	NA	NA
TRINITY_DN243998_c2_g1_i9	1227	C	T	synonymous_variant	EKC41993	Myotubularin-related protein 2 [Source:UniProtKB/TrEMBL;Acc:K1R896]	FBpp0078854	myotubularin
TRINITY_DN244810_c4_g1_i2	406	C	T	synonymous_variant	EKC30355	Neurotrypsin [Source:UniProtKB/TrEMBL;Acc:K1QNB3]	FBpp0311235	Tequila
TRINITY_DN244810_c4_g1_i2	450	A	T	missense_variant	EKC30355	Neurotrypsin [Source:UniProtKB/TrEMBL;Acc:K1QNB3]	FBpp0311235	Tequila
TRINITY_DN244810_c4_g1_i2	1044	T	A	missense_variant	EKC30355	Neurotrypsin [Source:UniProtKB/TrEMBL;Acc:K1QNB3]	FBpp0311235	Tequila
TRINITY_DN244869_c5_g1_i4	1211	G	A	synonymous_variant	EKC25450	SH2 domain-containing protein 3C [Source:UniProtKB/TrEMBL;Acc:K1Q9C4]	FBpp0304851	NA
TRINITY_DN244969_c2_g1_i1	269	G	A	synonymous_variant	EKC34325	RNA polymerase I-specific transcription initiation factor RRN3 [Source:UniProtKB/TrEMBL;Acc:K1QZM6]	FBpp0085308	Tif-IA
TRINITY_DN245617_c2_g1_i6	1021	T	C	synonymous_variant	EKC40564	Acyl carrier protein [Source:UniProtKB/TrEMBL;Acc:K1RAE8]	FBpp0072569	NADH dehydrogenase (ubiquinone) acyl carrier protein
TRINITY_DN245688_c1_g2_i2	2100	G	A	synonymous_variant	EKC35213	V-type proton ATPase subunit D [Source:UniProtKB/TrEMBL;Acc:K1QMV7]	FBpp0086468	Vacuolar H<up>+</up> ATPase 36kD subunit 1
TRINITY_DN245725_c1_g1_i1	2285	A	T	3_prime_UTR_variant	EKC18878	Eukaryotic initiation factor 4A-III [Source:UniProtKB/TrEMBL;Acc:K1PBL2]	FBpp0112438	Dead box protein 80
TRINITY_DN245787_c4_g1_i3	354	G	T	synonymous_variant	EKC36734	B(0,+)-type amino acid transporter 1 [Source:UniProtKB/TrEMBL;Acc:K1QZV7]	FBpp0073761	sobremesa
TRINITY_DN246021_c3_g1_i5	1154	G	A	3_prime_UTR_variant	EKC36281	Telomeric repeat-binding factor 1 [Source:UniProtKB/TrEMBL;Acc:K1RPE1]	NA	NA
TRINITY_DN246021_c3_g1_i5	1452	G	A	3_prime_UTR_variant	EKC36281	Telomeric repeat-binding factor 1 [Source:UniProtKB/TrEMBL;Acc:K1RPE1]	NA	NA
TRINITY_DN246342_c4_g3_i6	875	C	T	synonymous_variant	EKC19617	Vesicle-fusing ATPase 1 [Source:UniProtKB/TrEMBL;Acc:K1P7K8]	FBpp0073585	comatose
TRINITY_DN246342_c4_g3_i6	905	A	G	synonymous_variant	EKC19617	Vesicle-fusing ATPase 1 [Source:UniProtKB/TrEMBL;Acc:K1P7K8]	FBpp0073585	comatose
TRINITY_DN246342_c4_g3_i6	1082	A	T	synonymous_variant	EKC19617	Vesicle-fusing ATPase 1 [Source:UniProtKB/TrEMBL;Acc:K1P7K8]	FBpp0073585	comatose
TRINITY_DN246388_c3_g1_i23	1717	C	T	synonymous_variant	EKC29585	UPF0748 protein yngK [Source:UniProtKB/TrEMBL;Acc:K1QLG8]	NA	NA
TRINITY_DN246572_c1_g1_i2	634	T	C	synonymous_variant	EKC27178	Dynactin subunit 2 [Source:UniProtKB/TrEMBL;Acc:K1PZS6]	FBpp0087722	Dynactin 2, p50 subunit
TRINITY_DN246572_c1_g1_i2	643	T	C	synonymous_variant	EKC27178	Dynactin subunit 2 [Source:UniProtKB/TrEMBL;Acc:K1PZS6]	FBpp0087722	Dynactin 2, p50 subunit
TRINITY_DN246664_c2_g2_i3	171	G	A	3_prime_UTR_variant	EKC32689	LIM and SH3 domain protein Lasp [Source:UniProtKB/TrEMBL;Acc:K1QNP7]	FBpp0297282	Lasp
TRINITY_DN246688_c2_g2_i3	562	G	A	synonymous_variant	EKC35914	GPN-loop GTPase 3 [Source:UniProtKB/TrEMBL;Acc:K1QXM4]	FBpp0081087	NA
TRINITY_DN246688_c2_g2_i3	924	G	A	synonymous_variant	EKC35914	GPN-loop GTPase 3 [Source:UniProtKB/TrEMBL;Acc:K1QXM4]	FBpp0081087	NA
TRINITY_DN246789_c6_g1_i4	188	C	T	3_prime_UTR_variant	EKC41023	Syntaxin-7 [Source:UniProtKB/TrEMBL;Acc:K1R5N9]	FBpp0304386	Syntaxin 13
TRINITY_DN247101_c7_g1_i7	1318	C	T	missense_variant	EKC42163	WD repeat-containing protein 37 [Source:UniProtKB/TrEMBL;Acc:K1R8S0]	FBpp0083070	WD repeat domain 37
TRINITY_DN247320_c4_g1_i1	926	C	A	5_prime_UTR_premature_start_codon_gain_variant	EKC35384	Ganglioside GM2 activator [Source:UniProtKB/TrEMBL;Acc:K1QVY2]	NA	NA
TRINITY_DN247697_c2_g1_i7	1920	G	A	synonymous_variant	EKC31793	Peptidyl-prolyl cis-trans isomerase [Source:UniProtKB/TrEMBL;Acc:K1QCT3]	FBpp0075761	NA
TRINITY_DN247697_c2_g1_i7	2375	G	T	3_prime_UTR_variant	EKC31793	Peptidyl-prolyl cis-trans isomerase [Source:UniProtKB/TrEMBL;Acc:K1QCT3]	FBpp0075761	NA
TRINITY_DN247863_c6_g1_i7	749	G	A	synonymous_variant	EKC35734	Enolase [Source:UniProtKB/TrEMBL;Acc:K1QX37]	FBpp0077575	Enolase
TRINITY_DN248079_c6_g1_i2	733	T	C	3_prime_UTR_variant	EKC40668	Purine nucleoside phosphorylase [Source:UniProtKB/TrEMBL;Acc:K1R4H7]	FBpp0072833	NA
TRINITY_DN248093_c1_g1_i9	1604	G	A	synonymous_variant	EKC24813	Integrator complex subunit 11 [Source:UniProtKB/TrEMBL;Acc:K1PT15]	FBpp0084842	Integrator 11
TRINITY_DN248568_c1_g1_i3	500	G	A	synonymous_variant	EKC39792	Short-chain specific acyl-CoA dehydrogenase, mitochondrial [Source:UniProtKB/TrEMBL;Acc:K1QSA2]	FBpp0076520	Medium-chain acyl-CoA dehydrogenase
TRINITY_DN248568_c1_g1_i3	541	A	C	missense_variant	EKC39792	Short-chain specific acyl-CoA dehydrogenase, mitochondrial [Source:UniProtKB/TrEMBL;Acc:K1QSA2]	FBpp0076520	Medium-chain acyl-CoA dehydrogenase
TRINITY_DN248568_c1_g1_i3	842	G	A	synonymous_variant	EKC39792	Short-chain specific acyl-CoA dehydrogenase, mitochondrial [Source:UniProtKB/TrEMBL;Acc:K1QSA2]	FBpp0076520	Medium-chain acyl-CoA dehydrogenase
TRINITY_DN248568_c1_g1_i3	1093	T	C	missense_variant	EKC39792	Short-chain specific acyl-CoA dehydrogenase, mitochondrial [Source:UniProtKB/TrEMBL;Acc:K1QSA2]	FBpp0076520	Medium-chain acyl-CoA dehydrogenase
TRINITY_DN248804_c4_g2_i2	746	A	T	synonymous_variant	EKC26370	Nuclear factor 1 A-type [Source:UniProtKB/TrEMBL;Acc:K1QC33]	FBpp0088208	Nuclear factor I
TRINITY_DN248870_c3_g2_i5	822	C	T	synonymous_variant	EKC41722	Heterogeneous nuclear ribonucleoprotein A2-like protein 1 [Source:UniProtKB/TrEMBL;Acc:K1QXS6]	FBpp0084668	Heterogeneous nuclear ribonucleoprotein at 98DE
TRINITY_DN248979_c4_g1_i6	482	C	T	synonymous_variant	EKC38071	Glucose-repressible alcohol dehydrogenase transcriptional effector [Source:UniProtKB/TrEMBL;Acc:K1RU07]	FBpp0071992	angel
TRINITY_DN249159_c3_g2_i6	270	C	A	synonymous_variant	EKC37519	YLP motif-containing protein 1 [Source:UniProtKB/TrEMBL;Acc:K1R1Y7]	FBpp0300807	ZAP3
TRINITY_DN249568_c2_g2_i3	1097	G	A	synonymous_variant	EKC28598	UPF0552 protein C15orf38-like protein [Source:UniProtKB/TrEMBL;Acc:K1Q425]	NA	NA
TRINITY_DN250009_c3_g1_i7	2280	T	G	synonymous_variant	EKC37376	Methylcrotonoyl-CoA carboxylase subunit alpha, mitochondrial [Source:UniProtKB/TrEMBL;Acc:K1RSA6]	FBpp0300203	Methylcrotonoyl-CoA carboxylase 1
TRINITY_DN250828_c1_g4_i1	377	T	C	synonymous_variant	EKC18365	Histone-lysine N-methyltransferase PRDM9 [Source:UniProtKB/TrEMBL;Acc:K1PPH7]	FBpp0082593	NA
TRINITY_DN250884_c1_g1_i4	658	C	T	5_prime_UTR_variant	EKC29560	Potassium voltage-gated channel protein Shaw [Source:UniProtKB/TrEMBL;Acc:K1QLE9]	FBpp0288427	Shaker cognate w
TRINITY_DN250884_c1_g1_i4	765	T	A	synonymous_variant	EKC29560	Potassium voltage-gated channel protein Shaw [Source:UniProtKB/TrEMBL;Acc:K1QLE9]	FBpp0288427	Shaker cognate w
TRINITY_DN250967_c0_g1_i1	1814	T	G	3_prime_UTR_variant	EKC24582	No attribute	FBpp0071193	NA
TRINITY_DN250967_c0_g1_i1	1872	A	G	3_prime_UTR_variant	EKC24582	No attribute	FBpp0071193	NA
TRINITY_DN250967_c0_g1_i1	1876	C	T	3_prime_UTR_variant	EKC24582	No attribute	FBpp0071193	NA
TRINITY_DN250967_c0_g1_i1	1933	C	T	3_prime_UTR_variant	EKC24582	No attribute	FBpp0071193	NA
TRINITY_DN251122_c2_g1_i2	383	A	G	missense_variant	EKC35437	Dolichyl-phosphate beta-glucosyltransferase [Source:UniProtKB/TrEMBL;Acc:K1QEU9]	FBpp0080817	Dolichyl-phosphate mannosyltransferase subunit 1
TRINITY_DN251145_c4_g2_i1	421	T	C	synonymous_variant	EKC19762	NAD-dependent deacetylase sirtuin-2 [Source:UniProtKB/TrEMBL;Acc:K1P7T6]	FBpp0083290	NA
TRINITY_DN251145_c4_g2_i1	497	C	T	synonymous_variant	EKC19762	NAD-dependent deacetylase sirtuin-2 [Source:UniProtKB/TrEMBL;Acc:K1P7T6]	FBpp0083290	NA
TRINITY_DN251145_c4_g2_i1	773	G	A	3_prime_UTR_variant	EKC19762	NAD-dependent deacetylase sirtuin-2 [Source:UniProtKB/TrEMBL;Acc:K1P7T6]	FBpp0083290	NA
TRINITY_DN251188_c2_g2_i1	1718	T	C	synonymous_variant	EKC26371	Serine/threonine-protein kinase 40 [Source:UniProtKB/TrEMBL;Acc:K1QXU5]	FBpp0070326	Salt-inducible kinase 2
TRINITY_DN251335_c0_g2_i3	80	G	A	synonymous_variant	EKC26422	RNA polymerase-associated protein LEO1 [Source:UniProtKB/TrEMBL;Acc:K1PQ77]	FBpp0083273	NA
TRINITY_DN251335_c0_g2_i3	296	A	G	synonymous_variant	EKC26422	RNA polymerase-associated protein LEO1 [Source:UniProtKB/TrEMBL;Acc:K1PQ77]	FBpp0083273	NA
TRINITY_DN251335_c0_g2_i3	338	G	A	synonymous_variant	EKC26422	RNA polymerase-associated protein LEO1 [Source:UniProtKB/TrEMBL;Acc:K1PQ77]	FBpp0083273	NA
TRINITY_DN251335_c0_g2_i3	1254	T	C	missense_variant	EKC26422	RNA polymerase-associated protein LEO1 [Source:UniProtKB/TrEMBL;Acc:K1PQ77]	FBpp0083273	NA
TRINITY_DN251335_c0_g2_i3	1730	G	A	synonymous_variant	EKC26422	RNA polymerase-associated protein LEO1 [Source:UniProtKB/TrEMBL;Acc:K1PQ77]	FBpp0083273	NA
TRINITY_DN251748_c5_g1_i9	1374	C	T	synonymous_variant	EKC23935	Ribosomal RNA-processing protein 7-like protein A [Source:UniProtKB/TrEMBL;Acc:K1Q4U9]	FBpp0078856	NA
TRINITY_DN251748_c5_g1_i9	1407	T	C	synonymous_variant	EKC23935	Ribosomal RNA-processing protein 7-like protein A [Source:UniProtKB/TrEMBL;Acc:K1Q4U9]	FBpp0078856	NA
TRINITY_DN251772_c7_g3_i1	223	T	C	3_prime_UTR_variant	EKC19278	Leucine-rich repeat flightless-interacting protein 2 [Source:UniProtKB/TrEMBL;Acc:K1PCM9]	FBpp0309111	NA
TRINITY_DN251993_c2_g1_i1	626	A	T	missense_variant	EKC18676	UPF0661 TPR repeat-containing protein C16D10.01c [Source:UniProtKB/TrEMBL;Acc:K1QAY6]	NA	NA
TRINITY_DN252420_c2_g1_i3	245	C	A	3_prime_UTR_variant	EKC21003	GPI transamidase component PIG-S [Source:UniProtKB/TrEMBL;Acc:K1PHI6]	FBpp0308257	Phosphatidylinositol glycan anchor biosynthesis class S
TRINITY_DN252562_c1_g3_i5	344	G	A	synonymous_variant	EKC24060	Tumor suppressor candidate 4 [Source:UniProtKB/TrEMBL;Acc:K1Q5A7]	FBpp0074122	Nitrogen permease regulator-like 2
TRINITY_DN252768_c3_g2_i1	319	G	A	synonymous_variant	EKC30727	Mitochondrial GTPase 1 [Source:UniProtKB/TrEMBL;Acc:K1Q2U1]	FBpp0083715	NA
TRINITY_DN252782_c0_g1_i1	503	A	G	synonymous_variant	EKC37282	Ribonuclease P protein subunit p30 [Source:UniProtKB/TrEMBL;Acc:K1QKK6]	FBpp0307924	RNaseP protein p30
TRINITY_DN252805_c1_g1_i14	634	C	T	synonymous_variant	EKC42346	Nitrile-specifier protein 5 [Source:UniProtKB/TrEMBL;Acc:K1S4K7]	FBpp0304872	NA
TRINITY_DN252841_c1_g1_i4	486	A	G	synonymous_variant	EKC24761	No attribute	NA	NA
TRINITY_DN253179_c1_g1_i10	1548	A	C	3_prime_UTR_variant	EKC35183	DnaJ-like protein subfamily B member 4 [Source:UniProtKB/TrEMBL;Acc:K1QMT1]	FBpp0297900	NA
TRINITY_DN253326_c0_g1_i16	895	T	G	synonymous_variant	EKC35841	Transmembrane protein 66 [Source:UniProtKB/TrEMBL;Acc:K1RN62]	NA	NA
TRINITY_DN253420_c7_g1_i5	1450	C	A	3_prime_UTR_variant	EKC27695	Actin-related protein 2 [Source:UniProtKB/TrEMBL;Acc:K1QFS4]	FBpp0111781	Actin-related protein 2
TRINITY_DN253432_c2_g1_i6	243	A	G	3_prime_UTR_variant	EKC35573	MAK10-like protein [Source:UniProtKB/TrEMBL;Acc:K1QNW5]	FBpp0072187	N(alpha)-acetyltransferase 35
TRINITY_DN253432_c2_g1_i6	1050	G	A	synonymous_variant	EKC35573	MAK10-like protein [Source:UniProtKB/TrEMBL;Acc:K1QNW5]	FBpp0072187	N(alpha)-acetyltransferase 35
TRINITY_DN253432_c2_g1_i6	1098	G	A	synonymous_variant	EKC35573	MAK10-like protein [Source:UniProtKB/TrEMBL;Acc:K1QNW5]	FBpp0072187	N(alpha)-acetyltransferase 35
TRINITY_DN253432_c2_g1_i6	2253	G	A	synonymous_variant	EKC35573	MAK10-like protein [Source:UniProtKB/TrEMBL;Acc:K1QNW5]	FBpp0072187	N(alpha)-acetyltransferase 35
TRINITY_DN253670_c3_g1_i7	443	C	G	synonymous_variant	EKC18065	Serine/threonine-protein kinase ULK2 [Source:UniProtKB/TrEMBL;Acc:K1PNL8]	FBpp0289788	Autophagy-related 1
TRINITY_DN253875_c5_g3_i1	171	C	T	synonymous_variant	EKC34518	Putative tyrosinase-like protein tyr-3 [Source:UniProtKB/TrEMBL;Acc:K1QL10]	NA	NA
TRINITY_DN254150_c4_g1_i9	1345	T	C	synonymous_variant	EKC38212	Methylenetetrahydrofolate reductase [Source:UniProtKB/TrEMBL;Acc:K1QN08]	FBpp0075903	NA
TRINITY_DN254150_c4_g1_i9	1912	A	G	synonymous_variant	EKC38212	Methylenetetrahydrofolate reductase [Source:UniProtKB/TrEMBL;Acc:K1QN08]	FBpp0075903	NA
TRINITY_DN254150_c4_g1_i9	1960	A	G	synonymous_variant	EKC38212	Methylenetetrahydrofolate reductase [Source:UniProtKB/TrEMBL;Acc:K1QN08]	FBpp0075903	NA
TRINITY_DN254285_c1_g1_i5	461	A	G	synonymous_variant	EKC42833	Exosome complex exonuclease MTR3 [Source:UniProtKB/TrEMBL;Acc:K1RAQ7]	FBpp0306796	Ski6
TRINITY_DN254420_c1_g2_i2	1091	G	A	synonymous_variant	EKC38224	Spectrin alpha chain [Source:UniProtKB/TrEMBL;Acc:K1R401]	FBpp0072672	Œ± Spectrin
TRINITY_DN254458_c10_g2_i2	257	C	T	synonymous_variant	EKC34193	39S ribosomal protein L45, mitochondrial [Source:UniProtKB/TrEMBL;Acc:K1QK51]	FBpp0083665	mitochondrial ribosomal protein L45
TRINITY_DN254482_c9_g1_i4	762	G	T	missense_variant	EKC30415	No attribute	NA	NA
TRINITY_DN254482_c9_g1_i4	1600	A	T	synonymous_variant	EKC30415	No attribute	NA	NA
TRINITY_DN254513_c2_g1_i4	1806	G	A	synonymous_variant	EKC35569	Beta-glucuronidase [Source:UniProtKB/TrEMBL;Acc:K1QWR6]	FBpp0309399	NA
TRINITY_DN254912_c6_g1_i7	188	G	A	3_prime_UTR_variant	EKC20305	Polyribonucleotide 5'-hydroxyl-kinase Clp1 [Source:UniProtKB/TrEMBL;Acc:K1PVJ0]	FBpp0086820	crowded by cid
TRINITY_DN254950_c3_g1_i1	1124	C	T	missense_variant	EKC28515	Inositol hexakisphosphate and diphosphoinositol-pentakisphosphate kinase [Source:UniProtKB/TrEMBL;Acc:K1QI48]	NA	NA
TRINITY_DN255153_c3_g1_i4	1164	G	A	synonymous_variant	EKC26370	Nuclear factor 1 A-type [Source:UniProtKB/TrEMBL;Acc:K1QC33]	NA	NA
TRINITY_DN255523_c5_g1_i1	896	A	G	3_prime_UTR_variant	EKC17259	No attribute	FBpp0087333	NADH dehydrogenase (ubiquinone) B14 subunit
TRINITY_DN255562_c2_g5_i2	339	G	A	synonymous_variant	EKC21297	Cytochrome c-type heme lyase [Source:UniProtKB/TrEMBL;Acc:K1PBV7]	FBpp0307185	Cytochrome c heme lyase
TRINITY_DN255562_c2_g5_i2	358	G	T	missense_variant	EKC21297	Cytochrome c-type heme lyase [Source:UniProtKB/TrEMBL;Acc:K1PBV7]	FBpp0307185	Cytochrome c heme lyase
TRINITY_DN255562_c2_g5_i2	393	G	A	synonymous_variant	EKC21297	Cytochrome c-type heme lyase [Source:UniProtKB/TrEMBL;Acc:K1PBV7]	FBpp0307185	Cytochrome c heme lyase
TRINITY_DN255570_c0_g2_i1	638	T	A	3_prime_UTR_variant	EKC32337	Ubiquitin-conjugating enzyme E2 L3 [Source:UniProtKB/TrEMBL;Acc:K1Q6I1]	FBpp0088522	Ubiquitin conjugating enzyme 10
TRINITY_DN255692_c0_g1_i22	304	C	T	5_prime_UTR_variant	EKC25349	No attribute	NA	NA
TRINITY_DN255950_c1_g1_i3	536	T	A	missense_variant	EKC31203	p21-activated protein kinase-interacting protein 1-like protein [Source:UniProtKB/TrEMBL;Acc:K1QB91]	NA	NA
TRINITY_DN255950_c1_g1_i3	537	G	A	missense_variant	EKC31203	p21-activated protein kinase-interacting protein 1-like protein [Source:UniProtKB/TrEMBL;Acc:K1QB91]	NA	NA
TRINITY_DN256122_c1_g1_i5	50	A	T	missense_variant	EKC41960	40S ribosomal protein S23 [Source:UniProtKB/TrEMBL;Acc:K1RK12]	FBpp0086701	Ribosomal protein S23
TRINITY_DN256174_c5_g2_i3	479	G	T	3_prime_UTR_variant	EKC29864	Telomere-associated protein RIF1 [Source:UniProtKB/TrEMBL;Acc:K1QFG2]	FBpp0082297	NA
TRINITY_DN256174_c5_g2_i3	731	G	A	synonymous_variant	EKC29864	Telomere-associated protein RIF1 [Source:UniProtKB/TrEMBL;Acc:K1QFG2]	FBpp0082297	NA
TRINITY_DN256344_c2_g1_i2	1283	C	T	synonymous_variant	EKC20532	Putative lysosomal cobalamin transporter [Source:UniProtKB/TrEMBL;Acc:K1P9W7]	NA	NA
TRINITY_DN256344_c2_g1_i2	1312	C	T	synonymous_variant	EKC20532	Putative lysosomal cobalamin transporter [Source:UniProtKB/TrEMBL;Acc:K1P9W7]	NA	NA
TRINITY_DN256423_c4_g1_i1	384	C	T	synonymous_variant	EKC36778	DNA repair protein RAD51-like protein 2 [Source:UniProtKB/TrEMBL;Acc:K1QSZ1]	NA	NA
TRINITY_DN256423_c4_g1_i1	441	T	C	synonymous_variant	EKC36778	DNA repair protein RAD51-like protein 2 [Source:UniProtKB/TrEMBL;Acc:K1QSZ1]	NA	NA
TRINITY_DN256989_c2_g1_i2	1585	C	G	synonymous_variant	EKC37761	Glutaredoxin-3 [Source:UniProtKB/TrEMBL;Acc:K1RT39]	FBpp0075698	Transferrin 2
TRINITY_DN256989_c2_g1_i2	1651	T	A	synonymous_variant	EKC37761	Glutaredoxin-3 [Source:UniProtKB/TrEMBL;Acc:K1RT39]	FBpp0075698	Transferrin 2
TRINITY_DN257159_c1_g1_i4	1917	C	T	synonymous_variant	EKC23273	Microtubule-associated protein futsch [Source:UniProtKB/TrEMBL;Acc:K1PNL0]	FBpp0300235	futsch
TRINITY_DN257472_c6_g1_i15	1112	A	G	synonymous_variant	EKC25512	AFG3-like protein 2 [Source:UniProtKB/TrEMBL;Acc:K1PNC7]	FBpp0075013	NA
TRINITY_DN257622_c4_g2_i12	147	G	A	synonymous_variant	EKC41632	BTB/POZ domain-containing protein KCTD3 [Source:UniProtKB/TrEMBL;Acc:K1QXL7]	FBpp0081634	NA
TRINITY_DN257622_c4_g2_i12	162	G	A	synonymous_variant	EKC41632	BTB/POZ domain-containing protein KCTD3 [Source:UniProtKB/TrEMBL;Acc:K1QXL7]	FBpp0081634	NA
TRINITY_DN257622_c4_g2_i12	294	G	A	synonymous_variant	EKC41632	BTB/POZ domain-containing protein KCTD3 [Source:UniProtKB/TrEMBL;Acc:K1QXL7]	FBpp0081634	NA
TRINITY_DN257649_c3_g1_i1	872	T	A	3_prime_UTR_variant	EKC20231	Calmodulin [Source:UniProtKB/TrEMBL;Acc:K1QFB2]	FBpp0293503	Calmodulin
TRINITY_DN258083_c3_g2_i2	558	A	T	synonymous_variant	EKC27094	Phosphoenolpyruvate carboxykinase, cytosolic [GTP] [Source:UniProtKB/TrEMBL;Acc:K1Q760]	FBpp0085880	Phosphoenolpyruvate carboxykinase 1
TRINITY_DN258092_c6_g1_i1	355	C	T	missense_variant	EKC43215	DnaJ-like protein subfamily C member 12 [Source:UniProtKB/TrEMBL;Acc:K1RNL1]	FBpp0085044	jdp
TRINITY_DN258102_c3_g1_i14	2219	G	T	5_prime_UTR_variant	EKC39808	Seryl-tRNA synthetase, mitochondrial [Source:UniProtKB/TrEMBL;Acc:K1R1U6]	FBpp0082542	Seryl-tRNA synthetase, mitochondrial
TRINITY_DN258169_c8_g1_i1	652	G	A	synonymous_variant	EKC33015	Developmentally-regulated GTP-binding protein 1 [Source:UniProtKB/TrEMBL;Acc:K1QVP6]	FBpp0087084	upstream of RpIII128
TRINITY_DN258237_c7_g2_i3	111	C	T	3_prime_UTR_variant	EKC20822	DNA-directed RNA polymerase [Source:UniProtKB/TrEMBL;Acc:K1PAJ7]	FBpp0082353	RNA polymerase II 140kD subunit
TRINITY_DN258237_c7_g2_i3	929	C	T	3_prime_UTR_variant	EKC20822	DNA-directed RNA polymerase [Source:UniProtKB/TrEMBL;Acc:K1PAJ7]	FBpp0082353	RNA polymerase II 140kD subunit
TRINITY_DN258245_c1_g1_i1	769	A	G	missense_variant	EKC17893	Carbonyl reductase [NADPH] 1 [Source:UniProtKB/TrEMBL;Acc:K1P8Q8]	FBpp0085611	Carbonyl reductase
TRINITY_DN258427_c2_g1_i2	1309	T	A	synonymous_variant	EKC29529	Transcription initiation factor TFIID subunit 8 [Source:UniProtKB/TrEMBL;Acc:K1QEM5]	FBpp0074288	TBP-associated factor 8
TRINITY_DN258675_c1_g1_i3	1107	A	T	missense_variant	EKC29551	Ribosomal RNA-processing protein 8 [Source:UniProtKB/TrEMBL;Acc:K1R6H2]	FBpp0085693	NA
TRINITY_DN258675_c1_g1_i3	1258	T	C	synonymous_variant	EKC29551	Ribosomal RNA-processing protein 8 [Source:UniProtKB/TrEMBL;Acc:K1R6H2]	FBpp0085693	NA
TRINITY_DN258675_c1_g1_i3	1371	T	G	missense_variant	EKC29551	Ribosomal RNA-processing protein 8 [Source:UniProtKB/TrEMBL;Acc:K1R6H2]	FBpp0085693	NA
TRINITY_DN258675_c1_g1_i3	1762	G	A	synonymous_variant	EKC29551	Ribosomal RNA-processing protein 8 [Source:UniProtKB/TrEMBL;Acc:K1R6H2]	FBpp0085693	NA
TRINITY_DN258675_c1_g1_i3	2081	A	G	3_prime_UTR_variant	EKC29551	Ribosomal RNA-processing protein 8 [Source:UniProtKB/TrEMBL;Acc:K1R6H2]	FBpp0085693	NA
TRINITY_DN258850_c4_g1_i12	449	G	A	synonymous_variant	EKC26949	Tetratricopeptide repeat protein 4 [Source:UniProtKB/TrEMBL;Acc:K1Q6P4]	FBpp0307645	DNA polymerase interacting tpr containing protein of 47kD
TRINITY_DN258850_c4_g1_i12	455	T	C	synonymous_variant	EKC26949	Tetratricopeptide repeat protein 4 [Source:UniProtKB/TrEMBL;Acc:K1Q6P4]	FBpp0307645	DNA polymerase interacting tpr containing protein of 47kD
TRINITY_DN258920_c3_g1_i7	1110	G	A	synonymous_variant	EKC22079	Tryptophanyl-tRNA synthetase, cytoplasmic [Source:UniProtKB/TrEMBL;Acc:K1PTA9]	FBpp0081461	Tryptophanyl-tRNA synthetase
TRINITY_DN258920_c3_g1_i7	1344	C	T	synonymous_variant	EKC22079	Tryptophanyl-tRNA synthetase, cytoplasmic [Source:UniProtKB/TrEMBL;Acc:K1PTA9]	FBpp0081461	Tryptophanyl-tRNA synthetase
TRINITY_DN258959_c3_g1_i1	660	C	T	missense_variant	EKC33305	Embryonic polyadenylate-binding protein B [Source:UniProtKB/TrEMBL;Acc:K1QWG3]	FBpp0085917	poly(A) binding protein
TRINITY_DN258959_c3_g1_i1	1759	G	A	3_prime_UTR_variant	EKC33305	Embryonic polyadenylate-binding protein B [Source:UniProtKB/TrEMBL;Acc:K1QWG3]	FBpp0085917	poly(A) binding protein
TRINITY_DN259006_c4_g1_i3	1277	T	G	missense_variant	EKC38853	No attribute	NA	NA
TRINITY_DN259006_c4_g1_i3	1279	G	A	synonymous_variant	EKC38853	No attribute	NA	NA
TRINITY_DN259348_c5_g1_i1	1233	C	T	synonymous_variant	EKC35036	Kinesin-II 95 kDa subunit [Source:UniProtKB/TrEMBL;Acc:K1RL56]	FBpp0304439	Kinesin-like protein at 68D
TRINITY_DN259616_c4_g1_i3	420	C	T	missense_variant	EKC17529	No attribute	NA	NA
TRINITY_DN259616_c4_g1_i3	546	A	G	missense_variant	EKC17529	No attribute	NA	NA
TRINITY_DN259670_c2_g1_i1	247	C	T	5_prime_UTR_variant	EKC41941	Lactase-phlorizin hydrolase [Source:UniProtKB/TrEMBL;Acc:K1S3E6]	FBpp0075080	NA
TRINITY_DN259751_c4_g1_i12	848	C	T	synonymous_variant	EKC38863	COP9 signalosome complex subunit 7a [Source:UniProtKB/TrEMBL;Acc:K1QYT7]	FBpp0087821	COP9 signalosome subunit 7
TRINITY_DN259761_c3_g1_i7	236	C	G	5_prime_UTR_variant	EKC33444	RNA polymerase II-associated protein 3 [Source:UniProtKB/TrEMBL;Acc:K1QQK9]	FBpp0072164	spaghetti
TRINITY_DN259761_c3_g1_i7	238	G	A	5_prime_UTR_variant	EKC33444	RNA polymerase II-associated protein 3 [Source:UniProtKB/TrEMBL;Acc:K1QQK9]	FBpp0072164	spaghetti
TRINITY_DN259873_c3_g1_i17	470	A	C	missense_variant	EKC33746	Poly [ADP-ribose] polymerase 4 [Source:UniProtKB/TrEMBL;Acc:K1RHR4]	FBpp0077650	Transcription factor B4
TRINITY_DN260006_c6_g3_i1	513	T	G	synonymous_variant	EKC39842	D-tyrosyl-tRNA(Tyr) deacylase [Source:UniProtKB/TrEMBL;Acc:K1QSG6]	FBpp0290123	D-aminoacyl-tRNA deacylase
TRINITY_DN260123_c0_g3_i1	1174	T	A	3_prime_UTR_variant	EKC33256	Mitochondrial import inner membrane translocase subunit Tim22 [Source:UniProtKB/TrEMBL;Acc:K1RGK1]	FBpp0083078	NA
TRINITY_DN260126_c4_g1_i1	702	T	C	missense_variant	EKC40591	Putative ATP-dependent RNA helicase DDX11 [Source:UniProtKB/TrEMBL;Acc:K1S021]	FBpp0070235	NA
TRINITY_DN260156_c1_g1_i7	1945	A	G	synonymous_variant	EKC37106	No attribute	FBpp0082626	NA
TRINITY_DN260407_c5_g1_i1	756	G	T	3_prime_UTR_variant	EKC19013	PAX-interacting protein 1 [Source:UniProtKB/TrEMBL;Acc:K1PC08]	FBpp0075526	PAX transcription activation domain interacting protein
TRINITY_DN260410_c1_g3_i3	2122	G	A	5_prime_UTR_variant	EKC35585	No attribute	FBpp0309937	egalitarian
TRINITY_DN260434_c0_g1_i1	3082	C	A	3_prime_UTR_variant	EKC22447	26S proteasome non-ATPase regulatory subunit 2 [Source:UniProtKB/TrEMBL;Acc:K1PEY4]	FBpp0074662	Regulatory particle non-ATPase 1
TRINITY_DN260434_c0_g1_i1	3089	C	A	3_prime_UTR_variant	EKC22447	26S proteasome non-ATPase regulatory subunit 2 [Source:UniProtKB/TrEMBL;Acc:K1PEY4]	FBpp0074662	Regulatory particle non-ATPase 1
TRINITY_DN260434_c0_g1_i1	3141	T	A	3_prime_UTR_variant	EKC22447	26S proteasome non-ATPase regulatory subunit 2 [Source:UniProtKB/TrEMBL;Acc:K1PEY4]	FBpp0074662	Regulatory particle non-ATPase 1
TRINITY_DN260591_c8_g1_i1	442	G	A	synonymous_variant	EKC34022	Apoptosis 1 inhibitor [Source:UniProtKB/TrEMBL;Acc:K1QB79]	FBpp0080921	NA
TRINITY_DN260615_c0_g2_i5	1755	C	T	synonymous_variant	EKC40522	Putative ATP-dependent RNA helicase DDX41 [Source:UniProtKB/TrEMBL;Acc:K1QUK3]	FBpp0078606	abstrakt
TRINITY_DN260615_c0_g2_i5	1770	G	T	synonymous_variant	EKC40522	Putative ATP-dependent RNA helicase DDX41 [Source:UniProtKB/TrEMBL;Acc:K1QUK3]	FBpp0078606	abstrakt
TRINITY_DN260759_c4_g2_i6	729	C	A	missense_variant	EKC41617	Superoxide dismutase [Cu-Zn] [Source:UniProtKB/TrEMBL;Acc:K1QXK9]	FBpp0288489	NA
TRINITY_DN260770_c2_g1_i1	868	A	G	missense_variant	EKC43080	Coiled-coil domain-containing protein 93 [Source:UniProtKB/TrEMBL;Acc:K1RNC6]	FBpp0086329	fidipidine
TRINITY_DN260770_c2_g1_i1	884	G	A	missense_variant	EKC43080	Coiled-coil domain-containing protein 93 [Source:UniProtKB/TrEMBL;Acc:K1RNC6]	FBpp0086329	fidipidine
TRINITY_DN260770_c2_g1_i1	927	G	A	synonymous_variant	EKC43080	Coiled-coil domain-containing protein 93 [Source:UniProtKB/TrEMBL;Acc:K1RNC6]	FBpp0086329	fidipidine
TRINITY_DN260771_c1_g1_i4	265	C	T	synonymous_variant	EKC35468	60S ribosomal protein L23a [Source:UniProtKB/TrEMBL;Acc:K1QNG9]	FBpp0423205	Ribosomal protein L23A
TRINITY_DN260965_c1_g3_i7	778	G	A	synonymous_variant	EKC21006	No attribute	NA	NA
TRINITY_DN260965_c1_g3_i7	791	C	T	synonymous_variant	EKC21006	No attribute	NA	NA
TRINITY_DN261085_c5_g1_i3	384	G	A	synonymous_variant	EKC37935	Glutathione S-transferase omega-1 [Source:UniProtKB/TrEMBL;Acc:K1R9R1]	FBpp0076377	Glutathione S transferase O2
TRINITY_DN261171_c3_g2_i3	1501	A	T	3_prime_UTR_variant	EKC35529	BCL2/adenovirus E1B 19 kDa protein-interacting protein 3 [Source:UniProtKB/TrEMBL;Acc:K1QWJ9]	FBpp0077874	NA
TRINITY_DN261227_c7_g1_i1	306	G	A	missense_variant	EKC23090	Methyltransferase-like protein 5 [Source:UniProtKB/TrEMBL;Acc:K1Q2L8]	FBpp0310826	Methyltransferase like 5
TRINITY_DN261347_c1_g2_i1	403	G	A	3_prime_UTR_variant	EKC40563	No attribute	NA	NA
TRINITY_DN261347_c1_g2_i1	1294	T	C	5_prime_UTR_variant	EKC40563	No attribute	NA	NA
TRINITY_DN261391_c1_g3_i3	2153	G	T	3_prime_UTR_variant	EKC37034	No attribute	NA	NA
TRINITY_DN261557_c0_g3_i3	1720	G	A	synonymous_variant	EKC20207	Histidyl-tRNA synthetase, cytoplasmic [Source:UniProtKB/TrEMBL;Acc:K1P8Z2]	FBpp0074365	Histidyl-tRNA synthetase
TRINITY_DN261557_c0_g3_i3	1729	A	G	synonymous_variant	EKC20207	Histidyl-tRNA synthetase, cytoplasmic [Source:UniProtKB/TrEMBL;Acc:K1P8Z2]	FBpp0074365	Histidyl-tRNA synthetase
TRINITY_DN261557_c0_g3_i3	2224	T	C	synonymous_variant	EKC20207	Histidyl-tRNA synthetase, cytoplasmic [Source:UniProtKB/TrEMBL;Acc:K1P8Z2]	FBpp0074365	Histidyl-tRNA synthetase
TRINITY_DN261591_c2_g1_i4	51	C	T	3_prime_UTR_variant	EKC36529	WD repeat-containing protein 43 [Source:UniProtKB/TrEMBL;Acc:K1QZE6]	FBpp0087731	NA
TRINITY_DN261591_c2_g1_i4	78	T	C	3_prime_UTR_variant	EKC36529	WD repeat-containing protein 43 [Source:UniProtKB/TrEMBL;Acc:K1QZE6]	FBpp0087731	NA
TRINITY_DN261969_c1_g1_i6	488	C	A	missense_variant	EKC38630	DNA polymerase subunit gamma-1 [Source:UniProtKB/TrEMBL;Acc:K1RBM4]	FBpp0080148	DNA polymerase gamma subunit 1
TRINITY_DN261969_c1_g1_i6	527	C	T	synonymous_variant	EKC38630	DNA polymerase subunit gamma-1 [Source:UniProtKB/TrEMBL;Acc:K1RBM4]	FBpp0080148	DNA polymerase gamma subunit 1
TRINITY_DN261969_c1_g1_i6	812	A	C	missense_variant	EKC38630	DNA polymerase subunit gamma-1 [Source:UniProtKB/TrEMBL;Acc:K1RBM4]	FBpp0080148	DNA polymerase gamma subunit 1
TRINITY_DN262160_c4_g1_i4	1118	T	C	synonymous_variant	EKC21139	Xylulose kinase [Source:UniProtKB/TrEMBL;Acc:K1PQL8]	FBpp0082813	NA
TRINITY_DN262165_c2_g1_i5	906	T	C	synonymous_variant	EKC35912	Flotillin-2 [Source:UniProtKB/TrEMBL;Acc:K1QGA2]	FBpp0086484	Flotillin 1
TRINITY_DN262165_c2_g1_i5	1655	C	T	3_prime_UTR_variant	EKC35912	Flotillin-2 [Source:UniProtKB/TrEMBL;Acc:K1QGA2]	FBpp0086484	Flotillin 1
TRINITY_DN262314_c2_g2_i1	3739	T	C	synonymous_variant	EKC19453	No attribute	FBpp0082061	NA
TRINITY_DN262314_c2_g2_i1	4632	C	T	missense_variant	EKC19453	No attribute	FBpp0082061	NA
TRINITY_DN262428_c3_g1_i5	396	T	C	synonymous_variant	EKC41732	TBC1 domain family member 7 [Source:UniProtKB/TrEMBL;Acc:K1QXT2]	FBpp0083936	TBC1 domain family member 7
TRINITY_DN262428_c3_g1_i5	1584	A	G	3_prime_UTR_variant	EKC41732	TBC1 domain family member 7 [Source:UniProtKB/TrEMBL;Acc:K1QXT2]	FBpp0083936	TBC1 domain family member 7
TRINITY_DN262428_c3_g1_i5	1646	C	A	3_prime_UTR_variant	EKC41732	TBC1 domain family member 7 [Source:UniProtKB/TrEMBL;Acc:K1QXT2]	FBpp0083936	TBC1 domain family member 7
TRINITY_DN262428_c3_g1_i5	1679	T	C	3_prime_UTR_variant	EKC41732	TBC1 domain family member 7 [Source:UniProtKB/TrEMBL;Acc:K1QXT2]	FBpp0083936	TBC1 domain family member 7
TRINITY_DN262428_c3_g1_i5	1692	T	G	3_prime_UTR_variant	EKC41732	TBC1 domain family member 7 [Source:UniProtKB/TrEMBL;Acc:K1QXT2]	FBpp0083936	TBC1 domain family member 7
TRINITY_DN262484_c5_g1_i3	124	G	A	3_prime_UTR_variant	EKC28914	Succinyl-CoA ligase [ADP-forming] subunit beta, mitochondrial [Source:UniProtKB/TrEMBL;Acc:K1QCQ5]	FBpp0311088	Succinyl-coenzyme A synthetase Œ≤ subunit, GDP-forming
TRINITY_DN262502_c1_g1_i3	48	C	A	missense_variant	EKC34099	Tripartite motif-containing protein 56 [Source:UniProtKB/TrEMBL;Acc:K1QSF4]	FBpp0303076	bonus
TRINITY_DN262610_c2_g1_i3	365	C	T	synonymous_variant	EKC18986	Diphthamide biosynthesis protein 1 [Source:UniProtKB/TrEMBL;Acc:K1QBX2]	FBpp0075862	Diphthamide biosynthesis 1
TRINITY_DN262610_c2_g1_i3	692	C	T	synonymous_variant	EKC18986	Diphthamide biosynthesis protein 1 [Source:UniProtKB/TrEMBL;Acc:K1QBX2]	FBpp0075862	Diphthamide biosynthesis 1
TRINITY_DN262610_c2_g1_i3	914	T	C	synonymous_variant	EKC18986	Diphthamide biosynthesis protein 1 [Source:UniProtKB/TrEMBL;Acc:K1QBX2]	FBpp0075862	Diphthamide biosynthesis 1
TRINITY_DN262610_c2_g1_i3	929	G	A	synonymous_variant	EKC18986	Diphthamide biosynthesis protein 1 [Source:UniProtKB/TrEMBL;Acc:K1QBX2]	FBpp0075862	Diphthamide biosynthesis 1
TRINITY_DN262610_c2_g1_i3	1228	C	T	missense_variant	EKC18986	Diphthamide biosynthesis protein 1 [Source:UniProtKB/TrEMBL;Acc:K1QBX2]	FBpp0075862	Diphthamide biosynthesis 1
TRINITY_DN262802_c4_g1_i1	2642	T	A	synonymous_variant	EKC29019	Ubiquitin conjugation factor E4 A [Source:UniProtKB/TrEMBL;Acc:K1QD81]	FBpp0078927	Ubiquitination factor E4A
TRINITY_DN262802_c4_g1_i1	2888	C	T	synonymous_variant	EKC29019	Ubiquitin conjugation factor E4 A [Source:UniProtKB/TrEMBL;Acc:K1QD81]	FBpp0078927	Ubiquitination factor E4A
TRINITY_DN262842_c9_g1_i1	344	T	G	synonymous_variant	EKC41536	Papilin [Source:UniProtKB/TrEMBL;Acc:K1S2I8]	FBpp0291052	Papilin
TRINITY_DN262842_c9_g1_i1	412	C	A	missense_variant	EKC41536	Papilin [Source:UniProtKB/TrEMBL;Acc:K1S2I8]	FBpp0291052	Papilin
TRINITY_DN262913_c5_g1_i10	1596	C	A	synonymous_variant	EKC40774	Glutaredoxin [Source:UniProtKB/TrEMBL;Acc:K1RAU4]	FBpp0300970	Glutaredoxin 1
TRINITY_DN262913_c5_g1_i10	1936	C	G	3_prime_UTR_variant	EKC40774	Glutaredoxin [Source:UniProtKB/TrEMBL;Acc:K1RAU4]	FBpp0300970	Glutaredoxin 1
TRINITY_DN262984_c6_g1_i7	1171	A	C	synonymous_variant	EKC37060	No attribute	NA	NA
TRINITY_DN263171_c5_g2_i2	2466	A	C	synonymous_variant	EKC18571	MAP kinase-interacting serine/threonine-protein kinase 1 [Source:UniProtKB/TrEMBL;Acc:K1QAS5]	FBpp0082008	Lk6 kinase
TRINITY_DN263214_c1_g2_i1	413	G	A	synonymous_variant	EKC26837	U5 small nuclear ribonucleoprotein 40 kDa protein [Source:UniProtKB/TrEMBL;Acc:K1PRC3]	NA	NA
TRINITY_DN263214_c1_g2_i1	710	A	G	synonymous_variant	EKC26837	U5 small nuclear ribonucleoprotein 40 kDa protein [Source:UniProtKB/TrEMBL;Acc:K1PRC3]	NA	NA
TRINITY_DN263214_c1_g2_i1	803	C	T	synonymous_variant	EKC26837	U5 small nuclear ribonucleoprotein 40 kDa protein [Source:UniProtKB/TrEMBL;Acc:K1PRC3]	NA	NA
TRINITY_DN263325_c2_g1_i2	1093	C	T	synonymous_variant	EKC22357	Guanine nucleotide-binding protein-like 1 [Source:UniProtKB/TrEMBL;Acc:K1PEL4]	FBpp0080939	Nucleostemin 4
TRINITY_DN263325_c2_g1_i2	1420	G	A	missense_variant	EKC22357	Guanine nucleotide-binding protein-like 1 [Source:UniProtKB/TrEMBL;Acc:K1PEL4]	FBpp0080939	Nucleostemin 4
TRINITY_DN263325_c2_g1_i2	1443	C	T	synonymous_variant	EKC22357	Guanine nucleotide-binding protein-like 1 [Source:UniProtKB/TrEMBL;Acc:K1PEL4]	FBpp0080939	Nucleostemin 4
TRINITY_DN263325_c2_g1_i2	2133	A	G	synonymous_variant	EKC22357	Guanine nucleotide-binding protein-like 1 [Source:UniProtKB/TrEMBL;Acc:K1PEL4]	FBpp0080939	Nucleostemin 4
TRINITY_DN263754_c4_g1_i16	1718	C	T	synonymous_variant	EKC42567	Plasma membrane calcium-transporting ATPase 3 [Source:UniProtKB/TrEMBL;Acc:K1QZU8]	FBpp0289783	plasma membrane calcium ATPase
TRINITY_DN263894_c8_g1_i3	518	G	A	synonymous_variant	EKC39720	TD and POZ domain-containing protein 1 [Source:UniProtKB/TrEMBL;Acc:K1REB9]	FBpp0290376	NA
TRINITY_DN264064_c4_g1_i1	665	A	C	synonymous_variant	EKC21053	Polypeptide N-acetylgalactosaminyltransferase 2 [Source:UniProtKB/TrEMBL;Acc:K1PHQ1]	FBpp0292961	Polypeptide N-Acetylgalactosaminyltransferase 2
TRINITY_DN264064_c4_g1_i1	2674	A	G	3_prime_UTR_variant	EKC21053	Polypeptide N-acetylgalactosaminyltransferase 2 [Source:UniProtKB/TrEMBL;Acc:K1PHQ1]	FBpp0292961	Polypeptide N-Acetylgalactosaminyltransferase 2
TRINITY_DN264152_c2_g1_i10	1294	G	C	missense_variant	EKC26351	4-aminobutyrate aminotransferase, mitochondrial [Source:UniProtKB/TrEMBL;Acc:K1QXS3]	FBpp0291259	Œ≥-aminobutyric acid transaminase
TRINITY_DN264152_c2_g1_i10	1304	C	T	missense_variant	EKC26351	4-aminobutyrate aminotransferase, mitochondrial [Source:UniProtKB/TrEMBL;Acc:K1QXS3]	FBpp0291259	Œ≥-aminobutyric acid transaminase
TRINITY_DN264186_c8_g2_i2	500	C	T	synonymous_variant	EKC39935	Nuclear inhibitor of protein phosphatase 1 [Source:UniProtKB/TrEMBL;Acc:K1RF15]	FBpp0086206	Nuclear inhibitor of Protein phosphatase 1
TRINITY_DN264186_c8_g2_i2	608	T	C	synonymous_variant	EKC39935	Nuclear inhibitor of protein phosphatase 1 [Source:UniProtKB/TrEMBL;Acc:K1RF15]	FBpp0086206	Nuclear inhibitor of Protein phosphatase 1
TRINITY_DN264293_c6_g4_i6	52	G	A	3_prime_UTR_variant	EKC36495	GPN-loop GTPase 1 [Source:UniProtKB/TrEMBL;Acc:K1R5L6]	FBpp0070181	NA
TRINITY_DN264349_c4_g1_i11	1069	T	C	synonymous_variant	EKC34212	NSFL1 cofactor p47 [Source:UniProtKB/TrEMBL;Acc:K1QBN4]	FBpp0088069	p47
TRINITY_DN264422_c3_g1_i6	1722	G	A	missense_variant	EKC17375	Xaa-Pro dipeptidase [Source:UniProtKB/TrEMBL;Acc:K1PLN4]	FBpp0311237	Dipeptidase C
TRINITY_DN264463_c7_g1_i2	216	C	T	synonymous_variant	EKC40857	E3 ubiquitin-protein ligase KCMF1 [Source:UniProtKB/TrEMBL;Acc:K1QVF5]	NA	NA
TRINITY_DN264530_c1_g1_i10	3183	C	T	synonymous_variant	EKC27659	No attribute	FBpp0292244	Ankyrin 2
TRINITY_DN264534_c3_g1_i4	857	G	A	3_prime_UTR_variant	EKC42015	Calcyphosin-like protein [Source:UniProtKB/TrEMBL;Acc:K1RK73]	FBpp0082157	NA
TRINITY_DN264823_c0_g1_i1	1211	G	A	synonymous_variant	EKC39307	Major vault protein [Source:UniProtKB/TrEMBL;Acc:K1QQR1]	NA	NA
TRINITY_DN264823_c0_g1_i1	1223	T	G	synonymous_variant	EKC39307	Major vault protein [Source:UniProtKB/TrEMBL;Acc:K1QQR1]	NA	NA
TRINITY_DN264823_c0_g1_i1	1691	C	T	synonymous_variant	EKC39307	Major vault protein [Source:UniProtKB/TrEMBL;Acc:K1QQR1]	NA	NA
TRINITY_DN264823_c0_g1_i1	1736	C	T	synonymous_variant	EKC39307	Major vault protein [Source:UniProtKB/TrEMBL;Acc:K1QQR1]	NA	NA
TRINITY_DN264823_c0_g1_i1	1862	T	C	synonymous_variant	EKC39307	Major vault protein [Source:UniProtKB/TrEMBL;Acc:K1QQR1]	NA	NA
TRINITY_DN264823_c0_g1_i1	2012	T	A	synonymous_variant	EKC39307	Major vault protein [Source:UniProtKB/TrEMBL;Acc:K1QQR1]	NA	NA
TRINITY_DN264823_c0_g1_i1	2014	A	T	missense_variant	EKC39307	Major vault protein [Source:UniProtKB/TrEMBL;Acc:K1QQR1]	NA	NA
TRINITY_DN264823_c0_g1_i1	2060	T	C	synonymous_variant	EKC39307	Major vault protein [Source:UniProtKB/TrEMBL;Acc:K1QQR1]	NA	NA
TRINITY_DN264823_c0_g1_i1	2117	C	T	synonymous_variant	EKC39307	Major vault protein [Source:UniProtKB/TrEMBL;Acc:K1QQR1]	NA	NA
TRINITY_DN264823_c0_g1_i1	2267	T	G	synonymous_variant	EKC39307	Major vault protein [Source:UniProtKB/TrEMBL;Acc:K1QQR1]	NA	NA
TRINITY_DN264823_c0_g1_i1	2288	C	T	synonymous_variant	EKC39307	Major vault protein [Source:UniProtKB/TrEMBL;Acc:K1QQR1]	NA	NA
TRINITY_DN264823_c0_g1_i1	2342	G	A	synonymous_variant	EKC39307	Major vault protein [Source:UniProtKB/TrEMBL;Acc:K1QQR1]	NA	NA
TRINITY_DN264823_c0_g1_i1	2420	A	G	synonymous_variant	EKC39307	Major vault protein [Source:UniProtKB/TrEMBL;Acc:K1QQR1]	NA	NA
TRINITY_DN264823_c0_g1_i1	2454	C	A	synonymous_variant	EKC39307	Major vault protein [Source:UniProtKB/TrEMBL;Acc:K1QQR1]	NA	NA
TRINITY_DN264823_c0_g1_i1	3257	A	C	synonymous_variant	EKC39307	Major vault protein [Source:UniProtKB/TrEMBL;Acc:K1QQR1]	NA	NA
TRINITY_DN264870_c1_g2_i1	271	T	C	3_prime_UTR_variant	EKC38498	39S ribosomal protein L35, mitochondrial [Source:UniProtKB/TrEMBL;Acc:K1QXV7]	FBpp0083569	mitochondrial ribosomal protein L35
TRINITY_DN264870_c1_g2_i1	302	A	C	3_prime_UTR_variant	EKC38498	39S ribosomal protein L35, mitochondrial [Source:UniProtKB/TrEMBL;Acc:K1QXV7]	FBpp0083569	mitochondrial ribosomal protein L35
TRINITY_DN264870_c1_g2_i1	424	G	A	synonymous_variant	EKC38498	39S ribosomal protein L35, mitochondrial [Source:UniProtKB/TrEMBL;Acc:K1QXV7]	FBpp0083569	mitochondrial ribosomal protein L35
TRINITY_DN264870_c1_g2_i1	733	C	G	missense_variant	EKC38498	39S ribosomal protein L35, mitochondrial [Source:UniProtKB/TrEMBL;Acc:K1QXV7]	FBpp0083569	mitochondrial ribosomal protein L35
TRINITY_DN264924_c2_g5_i1	936	G	A	synonymous_variant	EKC26388	Gamma-aminobutyric acid receptor-associated protein [Source:UniProtKB/TrEMBL;Acc:K1PXH7]	FBpp0084082	NA
TRINITY_DN264960_c5_g1_i4	2101	T	C	3_prime_UTR_variant	EKC30516	Chloride intracellular channel exc-4 [Source:UniProtKB/TrEMBL;Acc:K1R973]	FBpp0311923	Chloride intracellular channel
TRINITY_DN264960_c5_g1_i4	2122	G	A	3_prime_UTR_variant	EKC30516	Chloride intracellular channel exc-4 [Source:UniProtKB/TrEMBL;Acc:K1R973]	FBpp0311923	Chloride intracellular channel
TRINITY_DN265191_c3_g4_i4	1131	T	A	synonymous_variant	EKC41574	U8 snoRNA-decapping enzyme [Source:UniProtKB/TrEMBL;Acc:K1RD51]	NA	NA
TRINITY_DN265348_c2_g1_i16	849	C	A	missense_variant	EKC42774	Sex-regulated protein janus-A [Source:UniProtKB/TrEMBL;Acc:K1RG69]	FBpp0089165	janus A
TRINITY_DN265348_c2_g1_i16	1153	A	T	synonymous_variant	EKC42774	Sex-regulated protein janus-A [Source:UniProtKB/TrEMBL;Acc:K1RG69]	FBpp0089165	janus A
TRINITY_DN265416_c2_g1_i11	370	G	A	synonymous_variant	EKC25186	Alanine--glyoxylate aminotransferase 2-like 1 [Source:UniProtKB/TrEMBL;Acc:K1QUG1]	FBpp0075543	NA
TRINITY_DN265622_c1_g1_i1	5756	G	A	synonymous_variant	EKC37519	YLP motif-containing protein 1 [Source:UniProtKB/TrEMBL;Acc:K1R1Y7]	FBpp0071418	ZAP3
TRINITY_DN265697_c2_g1_i1	3012	G	T	3_prime_UTR_variant	EKC19455	No attribute	NA	NA
TRINITY_DN265816_c1_g1_i3	685	T	A	5_prime_UTR_variant	EKC21603	Pyruvate kinase [Source:UniProtKB/TrEMBL;Acc:K1PJ46]	FBpp0083611	Pyruvate kinase
TRINITY_DN266130_c11_g1_i2	518	G	A	5_prime_UTR_premature_start_codon_gain_variant	EKC29674	Netrin receptor UNC5C [Source:UniProtKB/TrEMBL;Acc:K1QEZ7]	FBpp0309017	unc-5
TRINITY_DN266153_c1_g1_i5	1203	C	T	synonymous_variant	EKC37760	Glycogenin-1 [Source:UniProtKB/TrEMBL;Acc:K1R9A7]	FBpp0308233	Glycogenin
TRINITY_DN266171_c0_g1_i2	2701	C	A	5_prime_UTR_premature_start_codon_gain_variant	EKC21134	No attribute	NA	NA
TRINITY_DN266171_c0_g1_i4	109	A	G	5_prime_UTR_premature_start_codon_gain_variant	EKC21134	No attribute	FBpp0297828	NA
TRINITY_DN266171_c0_g1_i4	146	A	T	5_prime_UTR_variant	EKC21134	No attribute	FBpp0297828	NA
TRINITY_DN266294_c1_g1_i11	419	A	G	synonymous_variant	EKC38238	U4/U6 small nuclear ribonucleoprotein Prp3 [Source:UniProtKB/TrEMBL;Acc:K1QX30]	FBpp0074661	Precursor RNA processing 3
TRINITY_DN266294_c1_g1_i11	1229	C	T	synonymous_variant	EKC38238	U4/U6 small nuclear ribonucleoprotein Prp3 [Source:UniProtKB/TrEMBL;Acc:K1QX30]	FBpp0074661	Precursor RNA processing 3
TRINITY_DN266712_c6_g2_i12	777	T	A	3_prime_UTR_variant	EKC42247	DNA primase [Source:UniProtKB/TrEMBL;Acc:K1QYZ5]	FBpp0085924	NA
TRINITY_DN266727_c7_g1_i9	539	C	T	synonymous_variant	EKC25451	No attribute	NA	NA
TRINITY_DN266756_c1_g2_i6	835	G	A	synonymous_variant	EKC31349	CCR4-NOT transcription complex subunit 10 [Source:UniProtKB/TrEMBL;Acc:K1QJL2]	FBpp0082112	CCR4-NOT transcription complex subunit 10
TRINITY_DN266756_c1_g2_i6	1858	T	C	synonymous_variant	EKC31349	CCR4-NOT transcription complex subunit 10 [Source:UniProtKB/TrEMBL;Acc:K1QJL2]	FBpp0082112	CCR4-NOT transcription complex subunit 10
TRINITY_DN266756_c1_g2_i6	2173	A	G	synonymous_variant	EKC31349	CCR4-NOT transcription complex subunit 10 [Source:UniProtKB/TrEMBL;Acc:K1QJL2]	FBpp0082112	CCR4-NOT transcription complex subunit 10
TRINITY_DN266771_c0_g1_i2	1498	T	A	synonymous_variant	EKC28876	Electron transfer flavoprotein-ubiquinone oxidoreductase, mitochondrial [Source:UniProtKB/TrEMBL;Acc:K1R4L8]	FBpp0087472	Electron transfer flavoprotein-ubiquinone oxidoreductase
TRINITY_DN266771_c0_g1_i2	1537	T	C	synonymous_variant	EKC28876	Electron transfer flavoprotein-ubiquinone oxidoreductase, mitochondrial [Source:UniProtKB/TrEMBL;Acc:K1R4L8]	FBpp0087472	Electron transfer flavoprotein-ubiquinone oxidoreductase
TRINITY_DN266798_c2_g1_i5	804	A	G	synonymous_variant	EKC32958	Methylglutaconyl-CoA hydratase, mitochondrial [Source:UniProtKB/TrEMBL;Acc:K1QGC5]	FBpp0086770	Enoyl-CoA hydratase, short chain 1
TRINITY_DN266820_c1_g1_i9	897	C	A	5_prime_UTR_variant	EKC33547	No attribute	NA	NA
TRINITY_DN266820_c1_g1_i9	1707	G	A	5_prime_UTR_premature_start_codon_gain_variant	EKC33547	No attribute	NA	NA
TRINITY_DN266914_c2_g3_i2	261	G	A	synonymous_variant	EKC21308	CAP-Gly domain-containing linker protein 1 [Source:UniProtKB/TrEMBL;Acc:K1PIA1]	NA	NA
TRINITY_DN266914_c2_g3_i2	275	G	A	missense_variant	EKC21308	CAP-Gly domain-containing linker protein 1 [Source:UniProtKB/TrEMBL;Acc:K1PIA1]	NA	NA
TRINITY_DN266914_c2_g3_i2	648	G	C	synonymous_variant	EKC21308	CAP-Gly domain-containing linker protein 1 [Source:UniProtKB/TrEMBL;Acc:K1PIA1]	NA	NA
TRINITY_DN266914_c2_g3_i2	653	C	T	missense_variant	EKC21308	CAP-Gly domain-containing linker protein 1 [Source:UniProtKB/TrEMBL;Acc:K1PIA1]	NA	NA
TRINITY_DN266914_c2_g3_i2	801	G	A	synonymous_variant	EKC21308	CAP-Gly domain-containing linker protein 1 [Source:UniProtKB/TrEMBL;Acc:K1PIA1]	NA	NA
TRINITY_DN266914_c2_g3_i2	825	C	A	synonymous_variant	EKC21308	CAP-Gly domain-containing linker protein 1 [Source:UniProtKB/TrEMBL;Acc:K1PIA1]	NA	NA
TRINITY_DN266966_c3_g1_i1	1449	C	T	synonymous_variant	EKC30098	Bystin [Source:UniProtKB/TrEMBL;Acc:K1Q864]	FBpp0071046	by S6
TRINITY_DN266982_c0_g2_i2	1261	C	T	synonymous_variant	EKC22181	Potassium channel subfamily K member 1 [Source:UniProtKB/TrEMBL;Acc:K1QKC6]	FBpp0081523	TWIK-related acid-sensitive K<up>+</up> channel 7
TRINITY_DN267025_c10_g1_i4	978	T	C	5_prime_UTR_variant	EKC29831	Actophorin [Source:UniProtKB/TrEMBL;Acc:K1R749]	FBpp0072097	twinstar
TRINITY_DN267037_c3_g2_i3	736	A	T	synonymous_variant	EKC19208	Nucleoporin p54 [Source:UniProtKB/TrEMBL;Acc:K1PCH8]	FBpp0087063	Nucleoporin 54kD
TRINITY_DN267037_c3_g2_i3	1794	G	A	3_prime_UTR_variant	EKC19208	Nucleoporin p54 [Source:UniProtKB/TrEMBL;Acc:K1PCH8]	FBpp0087063	Nucleoporin 54kD
TRINITY_DN267249_c2_g1_i1	540	T	C	3_prime_UTR_variant	EKC38766	Exosome complex exonuclease RRP44 [Source:UniProtKB/TrEMBL;Acc:K1RVG0]	FBpp0306666	Dis3
TRINITY_DN267249_c2_g1_i1	813	G	A	synonymous_variant	EKC38766	Exosome complex exonuclease RRP44 [Source:UniProtKB/TrEMBL;Acc:K1RVG0]	FBpp0306666	Dis3
TRINITY_DN267249_c2_g1_i1	1294	A	G	synonymous_variant	EKC38766	Exosome complex exonuclease RRP44 [Source:UniProtKB/TrEMBL;Acc:K1RVG0]	FBpp0306666	Dis3
TRINITY_DN267249_c2_g1_i1	1435	G	A	synonymous_variant	EKC38766	Exosome complex exonuclease RRP44 [Source:UniProtKB/TrEMBL;Acc:K1RVG0]	FBpp0306666	Dis3
TRINITY_DN267249_c2_g1_i1	1618	C	T	synonymous_variant	EKC38766	Exosome complex exonuclease RRP44 [Source:UniProtKB/TrEMBL;Acc:K1RVG0]	FBpp0306666	Dis3
TRINITY_DN267249_c2_g1_i1	2239	G	T	synonymous_variant	EKC38766	Exosome complex exonuclease RRP44 [Source:UniProtKB/TrEMBL;Acc:K1RVG0]	FBpp0306666	Dis3
TRINITY_DN267620_c4_g1_i13	836	T	C	synonymous_variant	EKC38081	CD9 antigen [Source:UniProtKB/TrEMBL;Acc:K1RU12]	FBpp0303197	Tetraspanin 96F
TRINITY_DN267738_c4_g1_i3	59	G	T	3_prime_UTR_variant	EKC30910	Patatin-like phospholipase domain-containing protein 2 [Source:UniProtKB/TrEMBL;Acc:K1QPW6]	FBpp0289427	brummer
TRINITY_DN267740_c3_g1_i3	5474	A	G	3_prime_UTR_variant	EKC35082	PDZ domain-containing RING finger protein 4 [Source:UniProtKB/TrEMBL;Acc:K1QDW8]	FBpp0302673	SLo interacting protein 1
TRINITY_DN267839_c0_g1_i13	181	G	A	synonymous_variant	EKC19632	Transmembrane 9 superfamily member 2 [Source:UniProtKB/TrEMBL;Acc:K1P7L5]	FBpp0307148	Transmembrane 9 superfamily protein member 2
TRINITY_DN268088_c6_g1_i2	325	A	G	synonymous_variant	EKC24244	Calmodulin [Source:UniProtKB/TrEMBL;Acc:K1PYT1]	FBpp0293503	Calmodulin
TRINITY_DN268088_c6_g1_i2	358	C	T	synonymous_variant	EKC24244	Calmodulin [Source:UniProtKB/TrEMBL;Acc:K1PYT1]	FBpp0293503	Calmodulin
TRINITY_DN268088_c6_g1_i2	370	T	C	synonymous_variant	EKC24244	Calmodulin [Source:UniProtKB/TrEMBL;Acc:K1PYT1]	FBpp0293503	Calmodulin
TRINITY_DN268099_c1_g1_i6	1854	C	A	synonymous_variant	EKC40198	ATP-binding cassette sub-family F member 3 [Source:UniProtKB/TrEMBL;Acc:K1R373]	FBpp0074708	NA
TRINITY_DN268254_c2_g3_i1	643	C	T	synonymous_variant	EKC26538	Angiopoietin-2 [Source:UniProtKB/TrEMBL;Acc:K1PY49]	FBpp0291738	NA
TRINITY_DN268324_c2_g2_i1	1033	G	A	3_prime_UTR_variant	EKC41722	Heterogeneous nuclear ribonucleoprotein A2-like protein 1 [Source:UniProtKB/TrEMBL;Acc:K1QXS6]	FBpp0084668	Heterogeneous nuclear ribonucleoprotein at 98DE
TRINITY_DN268345_c2_g3_i4	1141	G	A	3_prime_UTR_variant	EKC39863	Growth arrest and DNA-damage-inducible protein GADD45 gamma [Source:UniProtKB/TrEMBL;Acc:K1R235]	FBpp0088120	Growth arrest and DNA damage-inducible 45
TRINITY_DN268368_c2_g1_i1	851	T	C	synonymous_variant	EKC42151	Katanin p80 WD40-containing subunit B1 [Source:UniProtKB/TrEMBL;Acc:K1S422]	FBpp0073459	Transport and Golgi organization 4
TRINITY_DN268462_c2_g1_i5	358	T	C	synonymous_variant	EKC23305	Putative cytochrome P450 12b2, mitochondrial [Source:UniProtKB/TrEMBL;Acc:K1Q357]	FBpp0089308	Cyp49a1
TRINITY_DN268525_c5_g1_i1	375	T	C	synonymous_variant	EKC35164	Rho guanine nucleotide exchange factor 7 [Source:UniProtKB/TrEMBL;Acc:K1QVA2]	NA	NA
TRINITY_DN268525_c5_g1_i1	1506	A	G	3_prime_UTR_variant	EKC35164	Rho guanine nucleotide exchange factor 7 [Source:UniProtKB/TrEMBL;Acc:K1QVA2]	NA	NA
TRINITY_DN268577_c3_g1_i4	164	G	C	synonymous_variant	EKC34799	Malic enzyme [Source:UniProtKB/TrEMBL;Acc:K1QU56]	FBpp0084480	Malic enzyme b
TRINITY_DN268577_c3_g1_i7	1336	T	A	missense_variant	EKC31081	Malic enzyme [Source:UniProtKB/TrEMBL;Acc:K1RAP8]	FBpp0082129	Malic enzyme
TRINITY_DN268590_c2_g1_i5	1817	C	T	5_prime_UTR_variant	EKC34222	No attribute	FBpp0087331	NA
TRINITY_DN268638_c2_g1_i2	3921	G	A	missense_variant	EKC33469	Putative ATP-dependent RNA helicase DHX57 [Source:UniProtKB/TrEMBL;Acc:K1QQN9]	FBpp0073259	NA
TRINITY_DN268638_c2_g1_i2	4016	G	A	synonymous_variant	EKC33469	Putative ATP-dependent RNA helicase DHX57 [Source:UniProtKB/TrEMBL;Acc:K1QQN9]	FBpp0073259	NA
TRINITY_DN268810_c4_g1_i1	3222	T	C	3_prime_UTR_variant	EKC20640	Vacuolar protein sorting-associated protein 18-like protein [Source:UniProtKB/TrEMBL;Acc:K1PWF5]	FBpp0070259	deep orange
TRINITY_DN268814_c8_g1_i4	438	C	T	3_prime_UTR_variant	EKC41631	Signal recognition particle 54 kDa protein [Source:UniProtKB/TrEMBL;Acc:K1S2S8]	FBpp0076872	Signal recognition particle 54k
TRINITY_DN269006_c7_g1_i3	307	G	T	3_prime_UTR_variant	EKC28501	Protein arginine N-methyltransferase 3 [Source:UniProtKB/TrEMBL;Acc:K1R3Q5]	FBpp0082589	Arginine methyltransferase 3
TRINITY_DN269035_c0_g1_i5	1743	C	T	synonymous_variant	EKC40479	Zinc finger FYVE domain-containing protein 9 [Source:UniProtKB/TrEMBL;Acc:K1RA09]	FBpp0071564	Smad anchor for receptor activation
TRINITY_DN269199_c3_g1_i9	131	C	T	3_prime_UTR_variant	EKC33188	Protein FAM40A [Source:UniProtKB/TrEMBL;Acc:K1QH32]	FBpp0072946	Striatin interacting protein
TRINITY_DN269216_c1_g1_i8	2017	A	G	synonymous_variant	EKC29873	Schwannomin-interacting protein 1 [Source:UniProtKB/TrEMBL;Acc:K1Q7H1]	FBpp0111946	Schwannomin interacting protein 1
TRINITY_DN269392_c2_g1_i1	690	C	T	missense_variant	EKC39488	Sodium/glucose cotransporter 4 [Source:UniProtKB/TrEMBL;Acc:K1R0R2]	FBpp0081881	NA
TRINITY_DN269392_c2_g1_i1	753	G	A	missense_variant	EKC39488	Sodium/glucose cotransporter 4 [Source:UniProtKB/TrEMBL;Acc:K1R0R2]	FBpp0081881	NA
TRINITY_DN269392_c2_g1_i1	986	G	C	missense_variant	EKC39488	Sodium/glucose cotransporter 4 [Source:UniProtKB/TrEMBL;Acc:K1R0R2]	FBpp0081881	NA
TRINITY_DN269392_c2_g1_i1	1949	G	A	synonymous_variant	EKC39488	Sodium/glucose cotransporter 4 [Source:UniProtKB/TrEMBL;Acc:K1R0R2]	FBpp0081881	NA
TRINITY_DN269480_c1_g1_i8	526	T	C	3_prime_UTR_variant	EKC31623	Myosin light chain kinase, smooth muscle [Source:UniProtKB/TrEMBL;Acc:K1QCF7]	FBpp0289206	spaghetti-squash activator
TRINITY_DN269480_c1_g1_i8	893	G	C	synonymous_variant	EKC31623	Myosin light chain kinase, smooth muscle [Source:UniProtKB/TrEMBL;Acc:K1QCF7]	FBpp0289206	spaghetti-squash activator
TRINITY_DN269480_c1_g1_i8	902	C	T	synonymous_variant	EKC31623	Myosin light chain kinase, smooth muscle [Source:UniProtKB/TrEMBL;Acc:K1QCF7]	FBpp0289206	spaghetti-squash activator
TRINITY_DN269481_c4_g2_i5	729	G	A	synonymous_variant	EKC29790	39S ribosomal protein L19, mitochondrial [Source:UniProtKB/TrEMBL;Acc:K1QLU0]	FBpp0081384	mitochondrial ribosomal protein L19
TRINITY_DN269509_c1_g1_i11	1291	G	A	synonymous_variant	EKC28666	T-complex protein 1 subunit gamma [Source:UniProtKB/TrEMBL;Acc:K1R466]	FBpp0291566	Chaperonin containing TCP1 subunit 3
TRINITY_DN269587_c6_g1_i12	3322	T	C	synonymous_variant	EKC30381	Ski oncogene [Source:UniProtKB/TrEMBL;Acc:K1R8R2]	FBpp0310055	Sno oncogene
TRINITY_DN269621_c3_g3_i2	256	C	T	synonymous_variant	EKC39850	No attribute	FBpp0070952	NA
TRINITY_DN269654_c0_g1_i5	602	T	C	synonymous_variant	EKC31862	60 kDa heat shock protein, mitochondrial [Source:UniProtKB/TrEMBL;Acc:K1Q5G6]	FBpp0073290	Heat shock protein 60A
TRINITY_DN269692_c1_g1_i7	1583	A	G	3_prime_UTR_variant	EKC42000	Myosin-Ib [Source:UniProtKB/TrEMBL;Acc:K1RK57]	FBpp0302593	Myosin 95E
TRINITY_DN269724_c6_g1_i10	883	A	G	synonymous_variant	EKC37819	SH3 domain-binding glutamic acid-rich protein [Source:UniProtKB/TrEMBL;Acc:K1R2P2]	FBpp0291704	Sh3Œ≤
TRINITY_DN269858_c0_g1_i21	457	A	C	5_prime_UTR_variant	EKC34018	Glutamate synthase [NADH], amyloplastic [Source:UniProtKB/TrEMBL;Acc:K1QJR6]	NA	NA
TRINITY_DN269876_c4_g1_i2	192	A	T	5_prime_UTR_premature_start_codon_gain_variant	EKC26937	Ankyrin repeat and zinc finger domain-containing protein 1 [Source:UniProtKB/TrEMBL;Acc:K1PRN2]	FBpp0306150	NA
TRINITY_DN269876_c4_g1_i2	506	A	G	synonymous_variant	EKC26937	Ankyrin repeat and zinc finger domain-containing protein 1 [Source:UniProtKB/TrEMBL;Acc:K1PRN2]	FBpp0306150	NA
TRINITY_DN269876_c4_g1_i2	684	A	G	missense_variant	EKC26937	Ankyrin repeat and zinc finger domain-containing protein 1 [Source:UniProtKB/TrEMBL;Acc:K1PRN2]	FBpp0306150	NA
TRINITY_DN269876_c4_g1_i2	1729	A	T	missense_variant	EKC26937	Ankyrin repeat and zinc finger domain-containing protein 1 [Source:UniProtKB/TrEMBL;Acc:K1PRN2]	FBpp0306150	NA
TRINITY_DN269876_c4_g1_i2	1853	A	G	synonymous_variant	EKC26937	Ankyrin repeat and zinc finger domain-containing protein 1 [Source:UniProtKB/TrEMBL;Acc:K1PRN2]	FBpp0306150	NA
TRINITY_DN269876_c4_g1_i2	2156	A	G	synonymous_variant	EKC26937	Ankyrin repeat and zinc finger domain-containing protein 1 [Source:UniProtKB/TrEMBL;Acc:K1PRN2]	FBpp0306150	NA
TRINITY_DN269932_c1_g1_i1	532	G	T	3_prime_UTR_variant	EKC18855	Neuronal PAS domain-containing protein 4 [Source:UniProtKB/TrEMBL;Acc:K1PR04]	FBpp0112205	dysfusion
TRINITY_DN269932_c1_g1_i1	1051	A	C	3_prime_UTR_variant	EKC18855	Neuronal PAS domain-containing protein 4 [Source:UniProtKB/TrEMBL;Acc:K1PR04]	FBpp0112205	dysfusion
TRINITY_DN269932_c1_g1_i1	1057	C	G	3_prime_UTR_variant	EKC18855	Neuronal PAS domain-containing protein 4 [Source:UniProtKB/TrEMBL;Acc:K1PR04]	FBpp0112205	dysfusion
TRINITY_DN269932_c1_g1_i1	1198	A	G	3_prime_UTR_variant	EKC18855	Neuronal PAS domain-containing protein 4 [Source:UniProtKB/TrEMBL;Acc:K1PR04]	FBpp0112205	dysfusion
TRINITY_DN269932_c1_g1_i1	1427	A	G	3_prime_UTR_variant	EKC18855	Neuronal PAS domain-containing protein 4 [Source:UniProtKB/TrEMBL;Acc:K1PR04]	FBpp0112205	dysfusion
TRINITY_DN269932_c1_g1_i1	2113	A	T	missense_variant	EKC18855	Neuronal PAS domain-containing protein 4 [Source:UniProtKB/TrEMBL;Acc:K1PR04]	FBpp0112205	dysfusion
TRINITY_DN269932_c1_g1_i1	3123	C	T	synonymous_variant	EKC18855	Neuronal PAS domain-containing protein 4 [Source:UniProtKB/TrEMBL;Acc:K1PR04]	FBpp0112205	dysfusion
TRINITY_DN270014_c5_g3_i4	840	A	C	missense_variant	EKC31015	Adenosine kinase 1 [Source:UniProtKB/TrEMBL;Acc:K1QQ93]	FBpp0312149	Adenosine kinase 2
TRINITY_DN270049_c5_g4_i2	20	A	G	missense_variant	EKC35324	Titin [Source:UniProtKB/TrEMBL;Acc:K1QVQ5]	NA	NA
TRINITY_DN270135_c6_g6_i1	249	T	G	missense_variant	EKC28839	MTO1-like protein, mitochondrial [Source:UniProtKB/TrEMBL;Acc:K1QCF0]	FBpp0071745	NA
TRINITY_DN270135_c6_g6_i1	320	G	A	synonymous_variant	EKC28839	MTO1-like protein, mitochondrial [Source:UniProtKB/TrEMBL;Acc:K1QCF0]	FBpp0071745	NA
TRINITY_DN270141_c6_g2_i3	469	C	T	synonymous_variant	EKC41915	Protein DEK [Source:UniProtKB/TrEMBL;Acc:K1RJW8]	FBpp0099858	Dek
TRINITY_DN270141_c6_g2_i3	525	A	G	synonymous_variant	EKC41915	Protein DEK [Source:UniProtKB/TrEMBL;Acc:K1RJW8]	FBpp0099858	Dek
TRINITY_DN270141_c6_g2_i3	937	C	T	synonymous_variant	EKC41915	Protein DEK [Source:UniProtKB/TrEMBL;Acc:K1RJW8]	FBpp0099858	Dek
TRINITY_DN270147_c1_g1_i11	1317	C	A	5_prime_UTR_variant	EKC25879	No attribute	FBpp0110239	SNF4/AMP-activated protein kinase gamma subunit
TRINITY_DN270200_c2_g2_i9	1958	G	A	3_prime_UTR_variant	EKC22060	Hsc70-interacting protein [Source:UniProtKB/TrEMBL;Acc:K1PZU1]	FBpp0070572	Hsc/Hsp70-interacting protein related
TRINITY_DN270407_c4_g1_i11	2029	C	T	3_prime_UTR_variant	EKC29081	Ras-responsive element-binding protein 1 [Source:UniProtKB/TrEMBL;Acc:K1R5B5]	FBpp0083798	NA
TRINITY_DN270449_c4_g2_i8	848	C	T	3_prime_UTR_variant	EKC25154	UTP--glucose-1-phosphate uridylyltransferase [Source:UniProtKB/TrEMBL;Acc:K1Q1D1]	FBpp0290913	UDP-glucose pyrophosphorylase
TRINITY_DN270758_c5_g1_i2	1251	G	A	3_prime_UTR_variant	EKC20314	Cytochrome c oxidase assembly protein COX15-like protein [Source:UniProtKB/TrEMBL;Acc:K1PN57]	FBpp0072117	NA
TRINITY_DN270872_c5_g1_i26	3017	A	G	5_prime_UTR_variant	EKC39302	Replication factor C subunit 5 [Source:UniProtKB/TrEMBL;Acc:K1QQQ5]	FBpp0078413	kinase suppressor of ras
TRINITY_DN270872_c5_g1_i26	3343	A	G	5_prime_UTR_variant	EKC39302	Replication factor C subunit 5 [Source:UniProtKB/TrEMBL;Acc:K1QQQ5]	FBpp0078413	kinase suppressor of ras
TRINITY_DN270889_c1_g1_i9	2003	C	T	3_prime_UTR_variant	EKC18065	Serine/threonine-protein kinase ULK2 [Source:UniProtKB/TrEMBL;Acc:K1PNL8]	FBpp0289788	Autophagy-related 1
TRINITY_DN270889_c1_g1_i9	2292	C	T	3_prime_UTR_variant	EKC18065	Serine/threonine-protein kinase ULK2 [Source:UniProtKB/TrEMBL;Acc:K1PNL8]	FBpp0289788	Autophagy-related 1
TRINITY_DN270892_c2_g1_i1	673	C	T	3_prime_UTR_variant	EKC33390	Growth hormone-inducible transmembrane protein [Source:UniProtKB/TrEMBL;Acc:K1QWN7]	FBpp0312037	NA
TRINITY_DN271036_c0_g1_i9	635	T	C	3_prime_UTR_variant	EKC25026	3-beta-hydroxysteroid-Delta(8), Delta(7)-isomerase [Source:UniProtKB/TrEMBL;Acc:K1QU04]	NA	NA
TRINITY_DN271064_c2_g2_i11	259	T	C	synonymous_variant	EKC33510	E3 ubiquitin-protein ligase CHFR [Source:UniProtKB/TrEMBL;Acc:K1QX18]	FBpp0072626	Peroxin 10
TRINITY_DN271102_c3_g2_i13	928	C	T	synonymous_variant	EKC40608	40S ribosomal protein SA [Source:UniProtKB/TrEMBL;Acc:K1R4D4]	FBpp0070278	stubarista
TRINITY_DN271364_c2_g1_i18	1069	A	G	synonymous_variant	EKC24584	Kinesin-like protein KIF6 [Source:UniProtKB/TrEMBL;Acc:K1PZU9]	NA	NA
TRINITY_DN271364_c2_g1_i18	1259	G	T	missense_variant	EKC24584	Kinesin-like protein KIF6 [Source:UniProtKB/TrEMBL;Acc:K1PZU9]	NA	NA
TRINITY_DN271364_c2_g1_i18	1468	C	T	synonymous_variant	EKC24584	Kinesin-like protein KIF6 [Source:UniProtKB/TrEMBL;Acc:K1PZU9]	NA	NA
TRINITY_DN271433_c4_g2_i2	927	T	C	3_prime_UTR_variant	EKC28448	Armadillo repeat-containing protein 8 [Source:UniProtKB/TrEMBL;Acc:K1Q3F9]	FBpp0089034	armadillo
TRINITY_DN271451_c3_g1_i4	1591	C	T	synonymous_variant	EKC37198	Glutathione S-transferase C-terminal domain-containing protein [Source:UniProtKB/TrEMBL;Acc:K1QU69]	FBpp0080676	NA
TRINITY_DN271601_c7_g1_i1	207	C	T	synonymous_variant	EKC39897	Zinc finger protein-like 1 [Source:UniProtKB/TrEMBL;Acc:K1QSP4]	FBpp0083630	NA
TRINITY_DN271607_c2_g1_i4	2801	G	A	synonymous_variant	EKC28311	Protein SMG5 [Source:UniProtKB/TrEMBL;Acc:K1R370]	FBpp0310261	Smg5 nonsense mediated mRNA decay factor
TRINITY_DN271607_c2_g1_i4	3086	G	A	synonymous_variant	EKC28311	Protein SMG5 [Source:UniProtKB/TrEMBL;Acc:K1R370]	FBpp0310261	Smg5 nonsense mediated mRNA decay factor
TRINITY_DN271625_c3_g1_i10	368	T	C	5_prime_UTR_variant	EKC39860	Cytochrome c oxidase subunit 6B [Source:UniProtKB/TrEMBL;Acc:K1REQ4]	NA	NA
TRINITY_DN271669_c1_g2_i1	1215	C	T	synonymous_variant	EKC18573	Calcium homeostasis endoplasmic reticulum protein [Source:UniProtKB/TrEMBL;Acc:K1PB00]	FBpp0075048	SR-related CTD associated factor 6
TRINITY_DN271706_c5_g1_i13	1692	T	A	missense_variant	EKC37135	Heterogeneous nuclear ribonucleoprotein Q [Source:UniProtKB/TrEMBL;Acc:K1R7I9]	FBpp0306768	Syncrip
TRINITY_DN271736_c3_g2_i6	244	G	T	missense_variant	EKC24761	No attribute	NA	NA
TRINITY_DN271790_c1_g1_i4	297	G	A	synonymous_variant	EKC23296	Caprin-1 [Source:UniProtKB/TrEMBL;Acc:K1QP17]	NA	NA
TRINITY_DN271820_c3_g2_i4	269	A	G	synonymous_variant	EKC23338	U1 small nuclear ribonucleoprotein C [Source:UniProtKB/TrEMBL;Acc:K1PNT8]	FBpp0083134	small ribonucleoprotein particle U1 subunit C
TRINITY_DN271871_c8_g1_i3	1514	C	T	3_prime_UTR_variant	EKC20481	Peptidyl-prolyl cis-trans isomerase [Source:UniProtKB/TrEMBL;Acc:K1QG06]	FBpp0086323	NA
TRINITY_DN271993_c1_g2_i2	311	G	A	synonymous_variant	EKC33861	Putative rRNA methyltransferase 3 [Source:UniProtKB/TrEMBL;Acc:K1RI14]	FBpp0073943	NA
TRINITY_DN271993_c1_g3_i2	534	A	T	synonymous_variant	EKC33861	Putative rRNA methyltransferase 3 [Source:UniProtKB/TrEMBL;Acc:K1RI14]	FBpp0073943	NA
TRINITY_DN271993_c1_g3_i2	894	C	T	synonymous_variant	EKC33861	Putative rRNA methyltransferase 3 [Source:UniProtKB/TrEMBL;Acc:K1RI14]	FBpp0073943	NA
TRINITY_DN272060_c5_g3_i3	86	T	C	5_prime_UTR_variant	EKC33333	Histone-lysine N-methyltransferase SUV39H2 [Source:UniProtKB/TrEMBL;Acc:K1QHJ4]	FBpp0079251	Suppressor of variegation 205
TRINITY_DN272100_c1_g1_i14	946	G	A	missense_variant	EKC20241	Williams-Beuren syndrome chromosomal region 16-like protein [Source:UniProtKB/TrEMBL;Acc:K1QFB9]	FBpp0077702	NA
TRINITY_DN272120_c1_g1_i8	2247	G	T	missense_variant	EKC42686	Tyrosine-protein kinase-like 7 [Source:UniProtKB/TrEMBL;Acc:K1S5P9]	FBpp0087135	off-track
TRINITY_DN272191_c2_g1_i17	104	T	C	3_prime_UTR_variant	EKC32632	Ubiquinol-cytochrome c reductase complex chaperone CBP3-like protein [Source:UniProtKB/TrEMBL;Acc:K1Q7B7]	FBpp0076648	NA
TRINITY_DN272277_c3_g1_i1	625	G	A	synonymous_variant	EKC29775	15-hydroxyprostaglandin dehydrogenase [NAD+] [Source:UniProtKB/TrEMBL;Acc:K1QLT1]	FBpp0300159	NA
TRINITY_DN272277_c3_g1_i11	361	C	G	synonymous_variant	EKC29775	15-hydroxyprostaglandin dehydrogenase [NAD+] [Source:UniProtKB/TrEMBL;Acc:K1QLT1]	FBpp0300159	NA
TRINITY_DN272390_c2_g1_i15	1800	C	T	5_prime_UTR_variant	EKC40481	Rho GTPase-activating protein 10-like protein [Source:UniProtKB/TrEMBL;Acc:K1RZQ3]	FBpp0073979	GTPase regulator associated with FAK
TRINITY_DN272405_c4_g1_i9	1010	T	A	5_prime_UTR_variant	EKC30462	UPF0698 transmembrane protein C14orf83 [Source:UniProtKB/TrEMBL;Acc:K1Q242]	NA	NA
TRINITY_DN272452_c0_g4_i9	3092	C	T	synonymous_variant	EKC24115	Dual specificity protein kinase CLK2 [Source:UniProtKB/TrEMBL;Acc:K1Q5E0]	FBpp0289023	Darkener of apricot
TRINITY_DN272465_c1_g2_i2	334	G	A	synonymous_variant	EKC25254	Putative tyrosinase-like protein tyr-3 [Source:UniProtKB/TrEMBL;Acc:K1Q1M0]	NA	NA
TRINITY_DN272503_c4_g1_i4	1437	C	T	5_prime_UTR_variant	EKC24613	Tetratricopeptide repeat protein 39C [Source:UniProtKB/TrEMBL;Acc:K1PSN4]	NA	NA
TRINITY_DN272506_c0_g1_i4	2001	G	C	3_prime_UTR_variant	EKC37629	T-complex protein 1 subunit beta [Source:UniProtKB/TrEMBL;Acc:K1R294]	FBpp0071226	Chaperonin containing TCP1 subunit 2
TRINITY_DN272756_c1_g2_i1	3342	G	T	3_prime_UTR_variant	EKC34259	Putative ATP-dependent RNA helicase an3 [Source:UniProtKB/TrEMBL;Acc:K1QSQ9]	FBpp0306433	belle
TRINITY_DN272781_c3_g1_i1	2162	T	G	synonymous_variant	EKC21891	Rho GTPase-activating protein 21 [Source:UniProtKB/TrEMBL;Acc:K1QJM4]	FBpp0311266	Rho GTPase activating protein at 19D
TRINITY_DN272804_c0_g1_i10	3776	C	T	3_prime_UTR_variant	EKC26954	No attribute	FBpp0086710	Reduction in Cnn dots 1
TRINITY_DN272813_c5_g2_i3	1072	T	C	synonymous_variant	EKC17458	DNA-directed RNA polymerase subunit [Source:UniProtKB/TrEMBL;Acc:K1P7B7]	FBpp0083564	RpI12
TRINITY_DN272824_c2_g2_i2	1008	G	A	synonymous_variant	EKC35370	Monocarboxylate transporter 9 [Source:UniProtKB/TrEMBL;Acc:K1R2K5]	FBpp0309617	Monocarboxylate transporter 1
TRINITY_DN272833_c4_g2_i1	200	C	A	synonymous_variant	EKC28911	WD repeat-containing protein 32 [Source:UniProtKB/TrEMBL;Acc:K1R4P9]	FBpp0084724	NA
TRINITY_DN272838_c1_g3_i1	429	T	C	3_prime_UTR_variant	EKC23215	No attribute	NA	NA
TRINITY_DN272952_c4_g1_i12	1734	A	G	synonymous_variant	EKC24182	No attribute	FBpp0305389	F-box involved in polyQ pathogenesis
TRINITY_DN272952_c4_g1_i12	1836	G	A	synonymous_variant	EKC24182	No attribute	FBpp0305389	F-box involved in polyQ pathogenesis
TRINITY_DN272984_c5_g1_i1	2010	A	G	3_prime_UTR_variant	EKC30985	Serine/threonine-protein kinase N2 [Source:UniProtKB/TrEMBL;Acc:K1QQ48]	FBpp0087686	Protein kinase N
TRINITY_DN272992_c4_g2_i7	188	C	A	synonymous_variant	EKC41125	No attribute	NA	NA
TRINITY_DN272993_c0_g1_i24	1460	G	A	5_prime_UTR_variant	EKC18803	Vacuolar protein sorting-associated protein 26B [Source:UniProtKB/TrEMBL;Acc:K1PBF4]	FBpp0070298	Vacuolar protein sorting 26
TRINITY_DN273017_c5_g3_i2	352	A	G	5_prime_UTR_premature_start_codon_gain_variant	EKC21864	Vacuolar protein sorting-associated protein 4B [Source:UniProtKB/TrEMBL;Acc:K1PSK5]	FBpp0079155	Transglutaminase
TRINITY_DN273078_c3_g1_i4	557	A	G	synonymous_variant	EKC31871	Fibroblast growth factor receptor [Source:UniProtKB/TrEMBL;Acc:K1RCL5]	FBpp0081021	Ret oncogene
TRINITY_DN273122_c0_g1_i2	1754	C	G	synonymous_variant	EKC25451	No attribute	NA	NA
TRINITY_DN273148_c5_g3_i3	257	G	A	synonymous_variant	EKC35324	Titin [Source:UniProtKB/TrEMBL;Acc:K1QVQ5]	NA	NA
TRINITY_DN273160_c4_g2_i6	1126	C	T	synonymous_variant	EKC29643	FACT complex subunit spt16 [Source:UniProtKB/TrEMBL;Acc:K1Q6W5]	FBpp0072743	dre4
TRINITY_DN273162_c2_g1_i10	551	C	T	synonymous_variant	EKC33588	No attribute	NA	NA
TRINITY_DN273162_c2_g1_i10	562	C	T	missense_variant	EKC33588	No attribute	NA	NA
TRINITY_DN273162_c2_g1_i10	665	C	T	synonymous_variant	EKC33588	No attribute	NA	NA
TRINITY_DN273270_c0_g1_i4	713	C	T	missense_variant	EKC24403	Period circadian protein [Source:UniProtKB/TrEMBL;Acc:K1PRV3]	NA	NA
TRINITY_DN273361_c2_g1_i2	2132	A	G	3_prime_UTR_variant	EKC27855	Putative dolichyl-P-Man:Man(7)GlcNAc(2)-PP-dolichyl-alpha-1, 6-mannosyltransferase [Source:UniProtKB/TrEMBL;Acc:K1QG88]	FBpp0081608	Alg12 alpha-1,6-mannosyltransferase
TRINITY_DN273361_c2_g1_i2	2302	A	T	3_prime_UTR_variant	EKC27855	Putative dolichyl-P-Man:Man(7)GlcNAc(2)-PP-dolichyl-alpha-1, 6-mannosyltransferase [Source:UniProtKB/TrEMBL;Acc:K1QG88]	FBpp0081608	Alg12 alpha-1,6-mannosyltransferase
TRINITY_DN273574_c1_g2_i2	1678	T	G	5_prime_UTR_variant	EKC20510	Glycerol-3-phosphate dehydrogenase, mitochondrial [Source:UniProtKB/TrEMBL;Acc:K1PW39]	FBpp0086444	Glycerophosphate oxidase 1
TRINITY_DN273646_c1_g1_i3	2368	A	G	synonymous_variant	EKC41617	Superoxide dismutase [Cu-Zn] [Source:UniProtKB/TrEMBL;Acc:K1QXK9]	FBpp0288489	NA
TRINITY_DN273696_c0_g3_i2	1022	C	T	synonymous_variant	EKC22994	No attribute	NA	NA
TRINITY_DN273707_c1_g1_i4	2811	T	G	missense_variant	EKC28288	No attribute	FBpp0080663	NA
TRINITY_DN273763_c2_g1_i1	2528	G	A	5_prime_UTR_premature_start_codon_gain_variant	EKC25219	Ornithine aminotransferase, mitochondrial [Source:UniProtKB/TrEMBL;Acc:K1Q1I3]	FBpp0074729	Ornithine aminotransferase precursor
TRINITY_DN273783_c2_g1_i11	1620	C	T	synonymous_variant	EKC33131	Sodium/calcium exchanger 3 [Source:UniProtKB/TrEMBL;Acc:K1RGC9]	FBpp0083403	Na/Ca-exchange protein
TRINITY_DN273805_c1_g1_i2	1826	C	T	synonymous_variant	EKC39091	Hydantoin utilization protein A [Source:UniProtKB/TrEMBL;Acc:K1RW87]	NA	NA
TRINITY_DN273805_c1_g1_i2	1877	A	G	synonymous_variant	EKC39091	Hydantoin utilization protein A [Source:UniProtKB/TrEMBL;Acc:K1RW87]	NA	NA
TRINITY_DN273904_c6_g3_i3	1614	G	A	synonymous_variant	EKC32825	Sentrin-specific protease 1 [Source:UniProtKB/TrEMBL;Acc:K1QV36]	FBpp0074462	Ulp1
TRINITY_DN273914_c2_g1_i5	702	G	A	synonymous_variant	EKC38630	DNA polymerase subunit gamma-1 [Source:UniProtKB/TrEMBL;Acc:K1RBM4]	FBpp0080148	DNA polymerase gamma subunit 1
TRINITY_DN273914_c2_g1_i5	705	T	C	synonymous_variant	EKC38630	DNA polymerase subunit gamma-1 [Source:UniProtKB/TrEMBL;Acc:K1RBM4]	FBpp0080148	DNA polymerase gamma subunit 1
TRINITY_DN273914_c2_g1_i5	1275	G	C	synonymous_variant	EKC38630	DNA polymerase subunit gamma-1 [Source:UniProtKB/TrEMBL;Acc:K1RBM4]	FBpp0080148	DNA polymerase gamma subunit 1
TRINITY_DN273914_c2_g1_i5	1326	G	A	synonymous_variant	EKC38630	DNA polymerase subunit gamma-1 [Source:UniProtKB/TrEMBL;Acc:K1RBM4]	FBpp0080148	DNA polymerase gamma subunit 1
TRINITY_DN273914_c2_g1_i5	1458	C	T	synonymous_variant	EKC38630	DNA polymerase subunit gamma-1 [Source:UniProtKB/TrEMBL;Acc:K1RBM4]	FBpp0080148	DNA polymerase gamma subunit 1
TRINITY_DN273931_c1_g1_i1	1406	C	T	synonymous_variant	EKC39139	Acyl-coenzyme A synthetase ACSM3, mitochondrial [Source:UniProtKB/TrEMBL;Acc:K1R6H8]	FBpp0078068	Acetyl Coenzyme A synthase
TRINITY_DN273931_c1_g1_i1	1588	C	T	missense_variant	EKC39139	Acyl-coenzyme A synthetase ACSM3, mitochondrial [Source:UniProtKB/TrEMBL;Acc:K1R6H8]	FBpp0078068	Acetyl Coenzyme A synthase
TRINITY_DN273931_c1_g1_i1	1625	C	G	synonymous_variant	EKC39139	Acyl-coenzyme A synthetase ACSM3, mitochondrial [Source:UniProtKB/TrEMBL;Acc:K1R6H8]	FBpp0078068	Acetyl Coenzyme A synthase
TRINITY_DN273946_c1_g1_i14	3749	C	T	synonymous_variant	EKC40813	Splicing factor, arginine/serine-rich 18 [Source:UniProtKB/TrEMBL;Acc:K1R4X6]	FBpp0081955	NA
TRINITY_DN273957_c1_g1_i13	1484	G	A	synonymous_variant	EKC18631	Paired amphipathic helix protein Sin3b [Source:UniProtKB/TrEMBL;Acc:K1QAV9]	FBpp0308713	Sin3A
TRINITY_DN273957_c1_g1_i13	3119	C	T	synonymous_variant	EKC18631	Paired amphipathic helix protein Sin3b [Source:UniProtKB/TrEMBL;Acc:K1QAV9]	FBpp0308713	Sin3A
TRINITY_DN273988_c1_g1_i5	414	C	G	missense_variant	EKC21598	Putative E3 ubiquitin-protein ligase HERC4 [Source:UniProtKB/TrEMBL;Acc:K1PJ44]	FBpp0072563	HECT and RLD domain containing E3 ubiquitin ligase 4
TRINITY_DN274011_c1_g2_i7	921	G	A	synonymous_variant	EKC21042	Ubiquitin carboxyl-terminal hydrolase [Source:UniProtKB/TrEMBL;Acc:K1PB73]	FBpp0297369	Ubiquitin specific protease 47
TRINITY_DN274042_c5_g1_i9	1265	A	G	synonymous_variant	EKC35754	Cleavage and polyadenylation specificity factor subunit 6 [Source:UniProtKB/TrEMBL;Acc:K1QX56]	FBpp0293170	Cleavage and polyadenylation specific factor 6
TRINITY_DN274081_c9_g1_i6	1060	G	A	missense_variant	EKC35207	Lipopolysaccharide cholinephosphotransferase licD [Source:UniProtKB/TrEMBL;Acc:K1QE68]	NA	NA
TRINITY_DN274081_c9_g1_i6	1113	A	G	synonymous_variant	EKC35207	Lipopolysaccharide cholinephosphotransferase licD [Source:UniProtKB/TrEMBL;Acc:K1QE68]	NA	NA
TRINITY_DN274081_c9_g1_i6	1317	C	T	synonymous_variant	EKC35207	Lipopolysaccharide cholinephosphotransferase licD [Source:UniProtKB/TrEMBL;Acc:K1QE68]	NA	NA
TRINITY_DN274081_c9_g1_i6	1473	A	G	synonymous_variant	EKC35207	Lipopolysaccharide cholinephosphotransferase licD [Source:UniProtKB/TrEMBL;Acc:K1QE68]	NA	NA
TRINITY_DN274081_c9_g1_i6	1668	T	G	synonymous_variant	EKC35207	Lipopolysaccharide cholinephosphotransferase licD [Source:UniProtKB/TrEMBL;Acc:K1QE68]	NA	NA
TRINITY_DN274081_c9_g1_i6	1693	A	T	missense_variant	EKC35207	Lipopolysaccharide cholinephosphotransferase licD [Source:UniProtKB/TrEMBL;Acc:K1QE68]	NA	NA
TRINITY_DN274081_c9_g1_i6	1770	A	C	synonymous_variant	EKC35207	Lipopolysaccharide cholinephosphotransferase licD [Source:UniProtKB/TrEMBL;Acc:K1QE68]	NA	NA
TRINITY_DN274081_c9_g1_i6	1777	G	A	missense_variant	EKC35207	Lipopolysaccharide cholinephosphotransferase licD [Source:UniProtKB/TrEMBL;Acc:K1QE68]	NA	NA
TRINITY_DN274081_c9_g1_i6	1817	T	C	missense_variant	EKC35207	Lipopolysaccharide cholinephosphotransferase licD [Source:UniProtKB/TrEMBL;Acc:K1QE68]	NA	NA
TRINITY_DN274143_c1_g3_i3	924	T	C	synonymous_variant	EKC37464	Pre-mRNA-processing factor 6 [Source:UniProtKB/TrEMBL;Acc:K1R1R9]	FBpp0312391	NA
TRINITY_DN274143_c1_g3_i3	1089	G	A	synonymous_variant	EKC37464	Pre-mRNA-processing factor 6 [Source:UniProtKB/TrEMBL;Acc:K1R1R9]	FBpp0312391	NA
TRINITY_DN274143_c1_g3_i3	1161	G	A	synonymous_variant	EKC37464	Pre-mRNA-processing factor 6 [Source:UniProtKB/TrEMBL;Acc:K1R1R9]	FBpp0312391	NA
TRINITY_DN274177_c2_g4_i1	306	T	C	synonymous_variant	EKC39389	Splicing factor 4 [Source:UniProtKB/TrEMBL;Acc:K1R748]	FBpp0078333	NA
TRINITY_DN274186_c2_g1_i1	1597	G	T	3_prime_UTR_variant	EKC40769	Ribonuclease H1 [Source:UniProtKB/TrEMBL;Acc:K1RAT8]	FBpp0288818	NA
TRINITY_DN274355_c0_g1_i20	1900	G	A	synonymous_variant	EKC37111	Eukaryotic translation initiation factor 5B [Source:UniProtKB/TrEMBL;Acc:K1RRQ1]	FBpp0301572	eukaryotic translation initiation factor 5B
TRINITY_DN274355_c0_g1_i20	2092	T	C	synonymous_variant	EKC37111	Eukaryotic translation initiation factor 5B [Source:UniProtKB/TrEMBL;Acc:K1RRQ1]	FBpp0301572	eukaryotic translation initiation factor 5B
TRINITY_DN274355_c0_g1_i20	2437	A	G	synonymous_variant	EKC37111	Eukaryotic translation initiation factor 5B [Source:UniProtKB/TrEMBL;Acc:K1RRQ1]	FBpp0301572	eukaryotic translation initiation factor 5B
TRINITY_DN274368_c3_g1_i4	3980	T	C	3_prime_UTR_variant	EKC39212	DNA-directed RNA polymerase [Source:UniProtKB/TrEMBL;Acc:K1QQG7]	FBpp0290035	RNA polymerase III subunit C160
TRINITY_DN274368_c3_g1_i4	3998	C	T	3_prime_UTR_variant	EKC39212	DNA-directed RNA polymerase [Source:UniProtKB/TrEMBL;Acc:K1QQG7]	FBpp0290035	RNA polymerase III subunit C160
TRINITY_DN274443_c2_g3_i10	1227	C	T	synonymous_variant	EKC30211	UPF0505 protein C16orf62-like protein [Source:UniProtKB/TrEMBL;Acc:K1R8A9]	FBpp0081397	NA
TRINITY_DN274445_c7_g8_i6	487	G	A	synonymous_variant	EKC34093	Small acidic protein [Source:UniProtKB/TrEMBL;Acc:K1QJZ8]	NA	NA
TRINITY_DN274445_c7_g8_i6	517	G	A	synonymous_variant	EKC34093	Small acidic protein [Source:UniProtKB/TrEMBL;Acc:K1QJZ8]	NA	NA
TRINITY_DN274474_c0_g1_i4	2945	G	A	missense_variant	EKC31710	Caskin-1 [Source:UniProtKB/TrEMBL;Acc:K1QS43]	FBpp0309008	caskin
TRINITY_DN274474_c0_g1_i4	3105	G	A	synonymous_variant	EKC31710	Caskin-1 [Source:UniProtKB/TrEMBL;Acc:K1QS43]	FBpp0309008	caskin
TRINITY_DN274571_c2_g1_i9	309	A	T	missense_variant	EKC31286	Transporter [Source:UniProtKB/TrEMBL;Acc:K1RB35]	FBpp0088909	GABA transporter
TRINITY_DN274581_c0_g1_i20	1170	T	C	synonymous_variant	EKC39354	CCR4-NOT transcription complex subunit 4 [Source:UniProtKB/TrEMBL;Acc:K1R721]	FBpp0079599	CCR4-NOT transcription complex subunit 4
TRINITY_DN274625_c5_g1_i5	2936	T	C	3_prime_UTR_variant	EKC24016	TFIIH basal transcription factor complex helicase XPB subunit [Source:UniProtKB/TrEMBL;Acc:K1QR80]	FBpp0075982	haywire
TRINITY_DN274625_c5_g1_i5	3104	A	T	3_prime_UTR_variant	EKC24016	TFIIH basal transcription factor complex helicase XPB subunit [Source:UniProtKB/TrEMBL;Acc:K1QR80]	FBpp0075982	haywire
TRINITY_DN274629_c7_g1_i3	917	G	A	3_prime_UTR_variant	EKC26415	Methyltransferase-like protein 11A [Source:UniProtKB/TrEMBL;Acc:K1QC85]	FBpp0087463	N-terminal methyltransferase
TRINITY_DN274647_c5_g3_i4	284	C	A	missense_variant	EKC40103	Cytochrome P450 2J6 [Source:UniProtKB/TrEMBL;Acc:K1R317]	FBpp0082159	Cyp304a1
TRINITY_DN274714_c0_g1_i7	751	A	T	missense_variant	EKC30029	Histone-lysine N-methyltransferase MLL5 [Source:UniProtKB/TrEMBL;Acc:K1QG35]	FBpp0305264	upSET
TRINITY_DN274714_c0_g1_i7	752	T	C	missense_variant	EKC30029	Histone-lysine N-methyltransferase MLL5 [Source:UniProtKB/TrEMBL;Acc:K1QG35]	FBpp0305264	upSET
TRINITY_DN274750_c3_g1_i3	838	C	T	synonymous_variant	EKC18935	No attribute	FBpp0310733	NA
TRINITY_DN274751_c1_g1_i7	1152	G	T	missense_variant	EKC39178	Serrate RNA effector molecule-like protein [Source:UniProtKB/TrEMBL;Acc:K1QZT3]	FBpp0085356	Arsenic resistance protein 2
TRINITY_DN274751_c1_g1_i7	1302	G	A	synonymous_variant	EKC39178	Serrate RNA effector molecule-like protein [Source:UniProtKB/TrEMBL;Acc:K1QZT3]	FBpp0085356	Arsenic resistance protein 2
TRINITY_DN274751_c1_g1_i7	1515	C	T	synonymous_variant	EKC39178	Serrate RNA effector molecule-like protein [Source:UniProtKB/TrEMBL;Acc:K1QZT3]	FBpp0085356	Arsenic resistance protein 2
TRINITY_DN274751_c1_g1_i7	1908	T	C	synonymous_variant	EKC39178	Serrate RNA effector molecule-like protein [Source:UniProtKB/TrEMBL;Acc:K1QZT3]	FBpp0085356	Arsenic resistance protein 2
TRINITY_DN274776_c3_g1_i2	764	C	T	5_prime_UTR_variant	EKC25702	Clathrin heavy chain 1 [Source:UniProtKB/TrEMBL;Acc:K1PNR3]	NA	NA
TRINITY_DN274851_c5_g1_i27	121	T	A	3_prime_UTR_variant	EKC27863	Serpin B8 [Source:UniProtKB/TrEMBL;Acc:K1Q1R5]	FBpp0085912	Serpin 55B
TRINITY_DN274851_c5_g1_i27	1378	G	A	5_prime_UTR_variant	EKC27863	Serpin B8 [Source:UniProtKB/TrEMBL;Acc:K1Q1R5]	FBpp0085912	Serpin 55B
TRINITY_DN274931_c2_g2_i7	2797	G	A	synonymous_variant	EKC24747	Sodium/calcium exchanger 3 [Source:UniProtKB/TrEMBL;Acc:K1PKY4]	FBpp0301142	Na/Ca-exchange protein
TRINITY_DN274931_c2_g2_i7	3729	G	A	3_prime_UTR_variant	EKC24747	Sodium/calcium exchanger 3 [Source:UniProtKB/TrEMBL;Acc:K1PKY4]	FBpp0301142	Na/Ca-exchange protein
TRINITY_DN274960_c0_g1_i5	1179	G	A	synonymous_variant	EKC33017	BRCA1-associated protein [Source:UniProtKB/TrEMBL;Acc:K1Q8D1]	FBpp0304474	NA
TRINITY_DN274974_c0_g2_i8	622	A	G	3_prime_UTR_variant	EKC19122	Glutamate [NMDA] receptor subunit 1 [Source:UniProtKB/TrEMBL;Acc:K1P6C7]	FBpp0078410	NMDA receptor 1
TRINITY_DN274974_c0_g2_i8	634	C	T	3_prime_UTR_variant	EKC19122	Glutamate [NMDA] receptor subunit 1 [Source:UniProtKB/TrEMBL;Acc:K1P6C7]	FBpp0078410	NMDA receptor 1
TRINITY_DN274974_c0_g2_i8	3408	G	A	synonymous_variant	EKC19122	Glutamate [NMDA] receptor subunit 1 [Source:UniProtKB/TrEMBL;Acc:K1P6C7]	FBpp0078410	NMDA receptor 1
TRINITY_DN274975_c2_g1_i10	1608	C	T	synonymous_variant	EKC42000	Myosin-Ib [Source:UniProtKB/TrEMBL;Acc:K1RK57]	FBpp0072566	Myosin 61F
TRINITY_DN274975_c2_g1_i10	1986	C	T	synonymous_variant	EKC42000	Myosin-Ib [Source:UniProtKB/TrEMBL;Acc:K1RK57]	FBpp0072566	Myosin 61F
TRINITY_DN274975_c2_g1_i10	2100	C	T	synonymous_variant	EKC42000	Myosin-Ib [Source:UniProtKB/TrEMBL;Acc:K1RK57]	FBpp0072566	Myosin 61F
TRINITY_DN274975_c2_g1_i10	2238	G	A	synonymous_variant	EKC42000	Myosin-Ib [Source:UniProtKB/TrEMBL;Acc:K1RK57]	FBpp0072566	Myosin 61F
TRINITY_DN275005_c2_g1_i7	2657	C	T	synonymous_variant	EKC42316	Adenosylhomocysteinase [Source:UniProtKB/TrEMBL;Acc:K1S4H5]	FBpp0072886	Adenosylhomocysteinase like 1
TRINITY_DN275020_c1_g2_i2	1866	C	G	missense_variant	EKC18708	Mediator of RNA polymerase II transcription subunit 16 [Source:UniProtKB/TrEMBL;Acc:K1PB92]	FBpp0071684	Mediator complex subunit 16
TRINITY_DN275052_c3_g1_i5	711	G	A	missense_variant	EKC31614	Lysine--tRNA ligase [Source:UniProtKB/TrEMBL;Acc:K1QKI4]	FBpp0071301	Lysyl-tRNA synthetase
TRINITY_DN275052_c3_g1_i5	1641	T	C	synonymous_variant	EKC31614	Lysine--tRNA ligase [Source:UniProtKB/TrEMBL;Acc:K1QKI4]	FBpp0071301	Lysyl-tRNA synthetase
TRINITY_DN275066_c4_g1_i12	1063	C	T	5_prime_UTR_premature_start_codon_gain_variant	EKC18546	Alpha-protein kinase vwkA [Source:UniProtKB/TrEMBL;Acc:K1QAN8]	NA	NA
TRINITY_DN275191_c7_g1_i1	108	C	T	3_prime_UTR_variant	EKC20059	Trithorax group protein osa [Source:UniProtKB/TrEMBL;Acc:K1PML0]	FBpp0088544	osa
TRINITY_DN275191_c7_g1_i1	2368	C	A	synonymous_variant	EKC20059	Trithorax group protein osa [Source:UniProtKB/TrEMBL;Acc:K1PML0]	FBpp0088544	osa
TRINITY_DN275206_c7_g1_i1	867	C	T	synonymous_variant	EKC21313	Exocyst complex component 4 [Source:UniProtKB/TrEMBL;Acc:K1PIA4]	FBpp0078326	Secretory 8
TRINITY_DN275206_c7_g1_i1	872	A	T	synonymous_variant	EKC21313	Exocyst complex component 4 [Source:UniProtKB/TrEMBL;Acc:K1PIA4]	FBpp0078326	Secretory 8
TRINITY_DN275251_c0_g1_i8	935	G	A	synonymous_variant	EKC18156	Mitogen-activated protein kinase kinase kinase 1 [Source:UniProtKB/TrEMBL;Acc:K1Q9R5]	FBpp0089256	Apoptotic signal-regulating kinase 1
TRINITY_DN275251_c0_g1_i8	4277	T	G	synonymous_variant	EKC18156	Mitogen-activated protein kinase kinase kinase 1 [Source:UniProtKB/TrEMBL;Acc:K1Q9R5]	FBpp0089256	Apoptotic signal-regulating kinase 1
TRINITY_DN275262_c3_g3_i10	1994	C	T	synonymous_variant	EKC24342	5'-nucleotidase domain-containing protein 1 [Source:UniProtKB/TrEMBL;Acc:K1PJZ5]	FBpp0311257	NA
TRINITY_DN275277_c7_g1_i5	242	G	A	synonymous_variant	EKC37137	IST1-like protein [Source:UniProtKB/TrEMBL;Acc:K1QK98]	FBpp0303098	NA
TRINITY_DN275291_c0_g2_i2	408	T	A	missense_variant	EKC39322	Poly [ADP-ribose] polymerase 14 [Source:UniProtKB/TrEMBL;Acc:K1QQT1]	FBpp0084264	tankyrase
TRINITY_DN275291_c0_g2_i2	529	T	C	missense_variant	EKC39322	Poly [ADP-ribose] polymerase 14 [Source:UniProtKB/TrEMBL;Acc:K1QQT1]	FBpp0084264	tankyrase
TRINITY_DN275346_c2_g1_i23	4139	G	A	synonymous_variant	EKC39310	Neuralized-like protein 4 [Source:UniProtKB/TrEMBL;Acc:K1RDC5]	FBpp0401556	Neuralized E3 ubiquitin protein ligase 4
TRINITY_DN275346_c2_g1_i23	4154	C	G	synonymous_variant	EKC39310	Neuralized-like protein 4 [Source:UniProtKB/TrEMBL;Acc:K1RDC5]	FBpp0401556	Neuralized E3 ubiquitin protein ligase 4
TRINITY_DN275363_c2_g1_i3	251	G	T	synonymous_variant	EKC37874	Importin subunit beta-1 [Source:UniProtKB/TrEMBL;Acc:K1R2V1]	FBpp0291577	blistery
TRINITY_DN275393_c0_g1_i1	318	C	T	synonymous_variant	EKC30894	Putative pre-mRNA-splicing factor ATP-dependent RNA helicase DHX16 [Source:UniProtKB/TrEMBL;Acc:K1QI82]	FBpp0080706	lethal (2) 37Cb
TRINITY_DN275574_c7_g1_i6	563	G	A	synonymous_variant	EKC23321	Tetraspanin-11 [Source:UniProtKB/TrEMBL;Acc:K1QP44]	FBpp0076234	Tetraspanin 66E
TRINITY_DN275574_c7_g1_i6	566	G	A	synonymous_variant	EKC23321	Tetraspanin-11 [Source:UniProtKB/TrEMBL;Acc:K1QP44]	FBpp0076234	Tetraspanin 66E
TRINITY_DN275598_c6_g1_i12	777	C	T	synonymous_variant	EKC19848	Glycine receptor subunit alpha-1 [Source:UniProtKB/TrEMBL;Acc:K1PE37]	FBpp0307403	GluClŒ±
TRINITY_DN275598_c6_g1_i12	783	G	A	synonymous_variant	EKC19848	Glycine receptor subunit alpha-1 [Source:UniProtKB/TrEMBL;Acc:K1PE37]	FBpp0307403	GluClŒ±
TRINITY_DN275598_c6_g1_i12	1586	T	A	3_prime_UTR_variant	EKC19848	Glycine receptor subunit alpha-1 [Source:UniProtKB/TrEMBL;Acc:K1PE37]	FBpp0307403	GluClŒ±
TRINITY_DN275601_c4_g2_i4	469	A	G	synonymous_variant	EKC17550	60S ribosomal protein L12 [Source:UniProtKB/TrEMBL;Acc:K1PM66]	NA	NA
TRINITY_DN275607_c2_g1_i18	2642	C	T	synonymous_variant	EKC20268	Matrin-3 [Source:UniProtKB/TrEMBL;Acc:K1PF93]	NA	NA
TRINITY_DN275632_c1_g1_i3	614	T	C	synonymous_variant	EKC37770	Monocarboxylate transporter 12 [Source:UniProtKB/TrEMBL;Acc:K1R9B4]	FBpp0072490	NA
TRINITY_DN275732_c2_g1_i2	337	C	T	synonymous_variant	EKC37610	Adenylate kinase isoenzyme 1 [Source:UniProtKB/TrEMBL;Acc:K1R8Z2]	FBpp0075749	Adenylate kinase 1
TRINITY_DN275734_c3_g1_i6	2962	C	G	3_prime_UTR_variant	EKC19635	No attribute	NA	NA
TRINITY_DN275753_c5_g1_i7	1364	G	A	synonymous_variant	EKC20858	Dihydropyrimidinase [Source:UniProtKB/TrEMBL;Acc:K1PGY5]	FBpp0088627	Collapsin Response Mediator Protein
TRINITY_DN275775_c5_g1_i16	473	C	A	synonymous_variant	EKC19064	Ubiquitin carboxyl-terminal hydrolase 15 [Source:UniProtKB/TrEMBL;Acc:K1PJM1]	FBpp0085430	NA
TRINITY_DN275775_c5_g1_i16	1625	G	A	synonymous_variant	EKC19064	Ubiquitin carboxyl-terminal hydrolase 15 [Source:UniProtKB/TrEMBL;Acc:K1PJM1]	FBpp0085430	NA
TRINITY_DN275775_c5_g1_i16	1726	C	T	missense_variant	EKC19064	Ubiquitin carboxyl-terminal hydrolase 15 [Source:UniProtKB/TrEMBL;Acc:K1PJM1]	FBpp0085430	NA
TRINITY_DN275842_c3_g3_i9	965	A	G	synonymous_variant	EKC26172	Vigilin [Source:UniProtKB/TrEMBL;Acc:K1PPP8]	FBpp0080362	Bicaudal C
TRINITY_DN275842_c3_g3_i9	2651	G	A	synonymous_variant	EKC26172	Vigilin [Source:UniProtKB/TrEMBL;Acc:K1PPP8]	FBpp0080362	Bicaudal C
TRINITY_DN275842_c3_g3_i9	2705	G	C	synonymous_variant	EKC26172	Vigilin [Source:UniProtKB/TrEMBL;Acc:K1PPP8]	FBpp0080362	Bicaudal C
TRINITY_DN275859_c1_g6_i2	727	C	T	missense_variant	EKC20821	Putative tubulin polyglutamylase TTLL2 [Source:UniProtKB/TrEMBL;Acc:K1QGS4]	FBpp0075317	NA
TRINITY_DN275859_c1_g6_i2	797	C	T	synonymous_variant	EKC20821	Putative tubulin polyglutamylase TTLL2 [Source:UniProtKB/TrEMBL;Acc:K1QGS4]	FBpp0075317	NA
TRINITY_DN275859_c1_g6_i2	825	G	C	missense_variant	EKC20821	Putative tubulin polyglutamylase TTLL2 [Source:UniProtKB/TrEMBL;Acc:K1QGS4]	FBpp0075317	NA
TRINITY_DN275904_c5_g1_i3	846	C	T	missense_variant	EKC43094	No attribute	FBpp0072275	muscarinic Acetylcholine Receptor, A-type
TRINITY_DN275904_c5_g1_i3	855	T	C	missense_variant	EKC43094	No attribute	FBpp0072275	muscarinic Acetylcholine Receptor, A-type
TRINITY_DN275947_c0_g2_i1	137	C	T	3_prime_UTR_variant	EKC37719	DNA replication complex GINS protein PSF1 [Source:UniProtKB/TrEMBL;Acc:K1R2F6]	FBpp0072615	Partner of Sld Five 1
TRINITY_DN275973_c0_g1_i13	1529	C	A	synonymous_variant	EKC37152	Disrupted in renal carcinoma protein 2-like protein [Source:UniProtKB/TrEMBL;Acc:K1QKA8]	FBpp0292379	NA
TRINITY_DN276006_c0_g2_i2	293	C	T	synonymous_variant	EKC37274	No attribute	NA	NA
TRINITY_DN276006_c0_g2_i2	337	C	T	missense_variant	EKC37274	No attribute	NA	NA
TRINITY_DN276041_c6_g1_i1	1928	A	G	synonymous_variant	EKC32139	Ryanodine receptor 44F [Source:UniProtKB/TrEMBL;Acc:K1QM56]	FBpp0293112	Ryanodine receptor
TRINITY_DN276090_c2_g2_i14	2967	G	A	missense_variant	EKC30994	Lysosomal alpha-mannosidase [Source:UniProtKB/TrEMBL;Acc:K1QII0]	FBpp0079621	Lysosomal Œ±-mannosidase II
TRINITY_DN276162_c3_g2_i1	15	C	T	3_prime_UTR_variant	EKC21711	WD and tetratricopeptide repeats protein 1 [Source:UniProtKB/TrEMBL;Acc:K1QJ92]	FBpp0309249	adipose
TRINITY_DN276162_c3_g2_i1	1612	G	A	synonymous_variant	EKC21711	WD and tetratricopeptide repeats protein 1 [Source:UniProtKB/TrEMBL;Acc:K1QJ92]	FBpp0309249	adipose
TRINITY_DN276162_c3_g2_i1	2548	G	T	5_prime_UTR_premature_start_codon_gain_variant	EKC21711	WD and tetratricopeptide repeats protein 1 [Source:UniProtKB/TrEMBL;Acc:K1QJ92]	FBpp0309249	adipose
TRINITY_DN276199_c3_g1_i7	613	A	G	5_prime_UTR_variant	EKC32048	Intraflagellar transport protein 74-like protein [Source:UniProtKB/TrEMBL;Acc:K1QDK8]	NA	NA
TRINITY_DN276226_c2_g2_i2	448	C	T	synonymous_variant	EKC27725	Brorin [Source:UniProtKB/TrEMBL;Acc:K1QFU9]	NA	NA
TRINITY_DN276226_c2_g2_i2	467	G	A	missense_variant	EKC27725	Brorin [Source:UniProtKB/TrEMBL;Acc:K1QFU9]	NA	NA
TRINITY_DN276246_c0_g1_i5	5451	G	A	synonymous_variant	EKC37617	No attribute	FBpp0297623	Nucleoporin 188kDa
TRINITY_DN276246_c0_g1_i5	5673	G	A	synonymous_variant	EKC37617	No attribute	FBpp0297623	Nucleoporin 188kDa
TRINITY_DN276368_c5_g2_i10	416	C	A	synonymous_variant	EKC24434	No attribute	NA	NA
TRINITY_DN276368_c5_g2_i10	453	C	T	synonymous_variant	EKC24434	No attribute	NA	NA
TRINITY_DN276368_c5_g2_i10	464	C	T	synonymous_variant	EKC24434	No attribute	NA	NA
TRINITY_DN276368_c5_g2_i10	643	A	G	missense_variant	EKC24434	No attribute	NA	NA
TRINITY_DN276368_c5_g2_i10	960	A	G	missense_variant	EKC24434	No attribute	NA	NA
TRINITY_DN276368_c5_g2_i10	1091	G	T	missense_variant	EKC24434	No attribute	NA	NA
TRINITY_DN276368_c5_g2_i10	1320	C	T	missense_variant	EKC24434	No attribute	NA	NA
TRINITY_DN276368_c5_g2_i10	1814	C	T	3_prime_UTR_variant	EKC24434	No attribute	NA	NA
TRINITY_DN276368_c5_g2_i10	1837	C	T	3_prime_UTR_variant	EKC24434	No attribute	NA	NA
TRINITY_DN276396_c2_g1_i9	3547	T	G	3_prime_UTR_variant	EKC18513	Unc-45-like protein A [Source:UniProtKB/TrEMBL;Acc:K1PAR4]	FBpp0081284	uncoordinated 45
TRINITY_DN276408_c0_g1_i12	1064	C	T	synonymous_variant	EKC21169	Nucleolin [Source:UniProtKB/TrEMBL;Acc:K1PQP2]	FBpp0088583	Caper
TRINITY_DN276408_c0_g1_i12	1103	T	C	synonymous_variant	EKC21169	Nucleolin [Source:UniProtKB/TrEMBL;Acc:K1PQP2]	FBpp0088583	Caper
TRINITY_DN276408_c0_g1_i5	1532	C	G	3_prime_UTR_variant	EKC21169	Nucleolin [Source:UniProtKB/TrEMBL;Acc:K1PQP2]	FBpp0088583	Caper
TRINITY_DN276408_c0_g1_i5	1696	A	G	3_prime_UTR_variant	EKC21169	Nucleolin [Source:UniProtKB/TrEMBL;Acc:K1PQP2]	FBpp0088583	Caper
TRINITY_DN276408_c0_g1_i5	1915	T	A	3_prime_UTR_variant	EKC21169	Nucleolin [Source:UniProtKB/TrEMBL;Acc:K1PQP2]	FBpp0088583	Caper
TRINITY_DN276434_c2_g2_i2	1186	A	G	missense_variant	EKC29276	Ankyrin repeat domain-containing protein 29 [Source:UniProtKB/TrEMBL;Acc:K1R5N8]	FBpp0307131	NA
TRINITY_DN276518_c1_g1_i6	1602	G	A	missense_variant	EKC42552	Sterile alpha and TIR motif-containing protein 1 [Source:UniProtKB/TrEMBL;Acc:K1QZR5]	FBpp0293533	Sterile alpha and Armadillo motif
TRINITY_DN276702_c1_g4_i3	708	G	A	synonymous_variant	EKC31246	60S ribosomal protein L27a [Source:UniProtKB/TrEMBL;Acc:K1RB07]	FBpp0311452	Ribosomal protein L27A
TRINITY_DN276702_c1_g4_i3	717	A	G	synonymous_variant	EKC31246	60S ribosomal protein L27a [Source:UniProtKB/TrEMBL;Acc:K1RB07]	FBpp0311452	Ribosomal protein L27A
TRINITY_DN276751_c0_g1_i4	321	G	C	missense_variant	EKC34162	Splicing factor 3B subunit 1 [Source:UniProtKB/TrEMBL;Acc:K1QBK6]	FBpp0304617	Splicing factor 3b subunit 1
TRINITY_DN276799_c4_g2_i4	892	T	A	missense_variant	EKC20456	Lymphoid-restricted membrane protein [Source:UniProtKB/TrEMBL;Acc:K1QFY7]	NA	NA
TRINITY_DN276911_c4_g1_i3	3313	G	A	5_prime_UTR_premature_start_codon_gain_variant	EKC35971	Hydroxyacylglutathione hydrolase, mitochondrial [Source:UniProtKB/TrEMBL;Acc:K1RNJ2]	FBpp0312606	Kctd12-like
TRINITY_DN276943_c2_g1_i5	2249	T	A	synonymous_variant	EKC19089	No attribute	NA	NA
TRINITY_DN277163_c2_g3_i2	2867	G	A	synonymous_variant	EKC30360	Proactivator polypeptide [Source:UniProtKB/TrEMBL;Acc:K1QNB6]	FBpp0085075	Saposin-related
TRINITY_DN277200_c2_g2_i5	1029	G	A	missense_variant	EKC23980	Ankyrin repeat domain-containing protein 17 [Source:UniProtKB/TrEMBL;Acc:K1Q4Z9]	FBpp0293580	multiple ankyrin repeats single KH domain
TRINITY_DN277261_c2_g1_i9	1530	G	T	synonymous_variant	EKC21342	Regulator of nonsense transcripts 1 [Source:UniProtKB/TrEMBL;Acc:K1PBZ4]	FBpp0309612	Upf1 RNA helicase
TRINITY_DN277263_c3_g1_i1	834	C	T	synonymous_variant	EKC30984	ATP-binding cassette sub-family G member 1 [Source:UniProtKB/TrEMBL;Acc:K1QIH3]	FBpp0111811	ABC transporter expressed in trachea
TRINITY_DN277271_c2_g1_i11	337	A	G	synonymous_variant	EKC22020	t-SNARE domain-containing protein 1 [Source:UniProtKB/TrEMBL;Acc:K1PZN2]	NA	NA
TRINITY_DN277359_c2_g1_i6	1949	T	C	synonymous_variant	EKC38224	Spectrin alpha chain [Source:UniProtKB/TrEMBL;Acc:K1R401]	FBpp0072672	Œ± Spectrin
TRINITY_DN277369_c2_g1_i2	2219	G	A	synonymous_variant	EKC21430	Sodium-coupled monocarboxylate transporter 2 [Source:UniProtKB/TrEMBL;Acc:K1PY34]	FBpp0085617	NA
TRINITY_DN277423_c2_g1_i12	3589	C	T	missense_variant	EKC41629	Disintegrin and metalloproteinase domain-containing protein 10 [Source:UniProtKB/TrEMBL;Acc:K1RD88]	FBpp0306905	stranded at second
TRINITY_DN277464_c5_g2_i8	1204	C	A	synonymous_variant	EKC24009	Roundabout-like protein 3 [Source:UniProtKB/TrEMBL;Acc:K1PY43]	FBpp0077587	roundabout 3
TRINITY_DN277488_c2_g1_i5	1577	T	A	missense_variant	EKC33840	FYVE, RhoGEF and PH domain-containing protein 1 [Source:UniProtKB/TrEMBL;Acc:K1QY29]	FBpp0076596	Rho guanine nucleotide exchange factor 4
TRINITY_DN277488_c2_g1_i5	1629	C	G	synonymous_variant	EKC33840	FYVE, RhoGEF and PH domain-containing protein 1 [Source:UniProtKB/TrEMBL;Acc:K1QY29]	FBpp0076596	Rho guanine nucleotide exchange factor 4
TRINITY_DN277500_c0_g1_i10	4097	C	T	synonymous_variant	EKC43176	Transcriptional regulator ATRX [Source:UniProtKB/TrEMBL;Acc:K1S6V9]	FBpp0084213	XNP
TRINITY_DN277500_c0_g1_i10	4880	C	T	synonymous_variant	EKC43176	Transcriptional regulator ATRX [Source:UniProtKB/TrEMBL;Acc:K1S6V9]	FBpp0084213	XNP
TRINITY_DN277500_c0_g1_i10	4890	C	T	synonymous_variant	EKC43176	Transcriptional regulator ATRX [Source:UniProtKB/TrEMBL;Acc:K1S6V9]	FBpp0084213	XNP
TRINITY_DN277500_c0_g1_i10	4964	C	T	synonymous_variant	EKC43176	Transcriptional regulator ATRX [Source:UniProtKB/TrEMBL;Acc:K1S6V9]	FBpp0084213	XNP
TRINITY_DN277500_c0_g1_i10	5201	T	C	synonymous_variant	EKC43176	Transcriptional regulator ATRX [Source:UniProtKB/TrEMBL;Acc:K1S6V9]	FBpp0084213	XNP
TRINITY_DN277504_c2_g1_i10	2077	G	A	synonymous_variant	EKC39096	No attribute	NA	NA
TRINITY_DN277504_c2_g1_i10	2084	T	C	missense_variant	EKC39096	No attribute	NA	NA
TRINITY_DN277531_c2_g1_i3	324	C	T	synonymous_variant	EKC33230	Slit-like protein 1 protein [Source:UniProtKB/TrEMBL;Acc:K1QW98]	FBpp0075360	Tollo
TRINITY_DN277621_c3_g1_i4	602	C	A	missense_variant	EKC39396	Alpha-(1,6)-fucosyltransferase [Source:UniProtKB/TrEMBL;Acc:K1RWV4]	FBpp0073457	Œ±1,6-fucosyltransferase
TRINITY_DN277622_c14_g2_i2	564	A	T	synonymous_variant	EKC29910	Sulfurtransferase [Source:UniProtKB/TrEMBL;Acc:K1QM45]	NA	NA
TRINITY_DN277622_c14_g2_i2	622	C	T	missense_variant	EKC29910	Sulfurtransferase [Source:UniProtKB/TrEMBL;Acc:K1QM45]	NA	NA
TRINITY_DN277662_c2_g1_i10	2278	T	A	5_prime_UTR_variant	EKC36112	Zinc finger protein PLAG1 [Source:UniProtKB/TrEMBL;Acc:K1QH61]	FBpp0307449	crooked legs
TRINITY_DN277680_c0_g1_i2	3168	T	C	synonymous_variant	EKC31024	Protein lap4 [Source:UniProtKB/TrEMBL;Acc:K1QIL3]	FBpp0300846	scribble
TRINITY_DN277740_c3_g1_i7	2967	C	T	synonymous_variant	EKC18325	Copper-transporting ATPase 1 [Source:UniProtKB/TrEMBL;Acc:K1PPD4]	FBpp0306530	ATP7
TRINITY_DN277740_c3_g1_i7	3462	C	T	synonymous_variant	EKC18325	Copper-transporting ATPase 1 [Source:UniProtKB/TrEMBL;Acc:K1PPD4]	FBpp0306530	ATP7
TRINITY_DN277748_c0_g1_i1	685	C	T	synonymous_variant	EKC32576	RING finger protein 31 [Source:UniProtKB/TrEMBL;Acc:K1RET9]	FBpp0303663	Linear Ubiquitin E3 ligase
TRINITY_DN277748_c0_g1_i1	823	G	A	synonymous_variant	EKC32576	RING finger protein 31 [Source:UniProtKB/TrEMBL;Acc:K1RET9]	FBpp0303663	Linear Ubiquitin E3 ligase
TRINITY_DN277748_c0_g1_i1	1063	A	G	synonymous_variant	EKC32576	RING finger protein 31 [Source:UniProtKB/TrEMBL;Acc:K1RET9]	FBpp0303663	Linear Ubiquitin E3 ligase
TRINITY_DN277748_c0_g1_i1	2188	T	C	synonymous_variant	EKC32576	RING finger protein 31 [Source:UniProtKB/TrEMBL;Acc:K1RET9]	FBpp0303663	Linear Ubiquitin E3 ligase
TRINITY_DN277748_c0_g1_i1	2723	C	A	missense_variant	EKC32576	RING finger protein 31 [Source:UniProtKB/TrEMBL;Acc:K1RET9]	FBpp0303663	Linear Ubiquitin E3 ligase
TRINITY_DN277748_c0_g1_i1	3329	G	A	missense_variant	EKC32576	RING finger protein 31 [Source:UniProtKB/TrEMBL;Acc:K1RET9]	FBpp0303663	Linear Ubiquitin E3 ligase
TRINITY_DN277748_c0_g1_i1	4348	C	T	synonymous_variant	EKC32576	RING finger protein 31 [Source:UniProtKB/TrEMBL;Acc:K1RET9]	FBpp0303663	Linear Ubiquitin E3 ligase
TRINITY_DN277770_c5_g1_i7	649	T	C	5_prime_UTR_variant	EKC36229	Serine/threonine-protein kinase SBK1 [Source:UniProtKB/TrEMBL;Acc:K1QYI0]	FBpp0078933	meng-po
TRINITY_DN277770_c5_g1_i7	681	T	C	5_prime_UTR_variant	EKC36229	Serine/threonine-protein kinase SBK1 [Source:UniProtKB/TrEMBL;Acc:K1QYI0]	FBpp0078933	meng-po
TRINITY_DN277770_c5_g1_i7	1338	C	T	synonymous_variant	EKC36229	Serine/threonine-protein kinase SBK1 [Source:UniProtKB/TrEMBL;Acc:K1QYI0]	FBpp0078933	meng-po
TRINITY_DN277770_c5_g1_i7	1404	C	T	synonymous_variant	EKC36229	Serine/threonine-protein kinase SBK1 [Source:UniProtKB/TrEMBL;Acc:K1QYI0]	FBpp0078933	meng-po
TRINITY_DN277770_c5_g1_i7	2266	G	A	3_prime_UTR_variant	EKC36229	Serine/threonine-protein kinase SBK1 [Source:UniProtKB/TrEMBL;Acc:K1QYI0]	FBpp0078933	meng-po
TRINITY_DN277772_c1_g1_i4	566	A	G	synonymous_variant	EKC31998	Protein flp [Source:UniProtKB/TrEMBL;Acc:K1QDE9]	NA	NA
TRINITY_DN277772_c1_g1_i4	657	A	G	missense_variant	EKC31998	Protein flp [Source:UniProtKB/TrEMBL;Acc:K1QDE9]	NA	NA
TRINITY_DN277772_c1_g1_i4	2024	T	A	synonymous_variant	EKC31998	Protein flp [Source:UniProtKB/TrEMBL;Acc:K1QDE9]	NA	NA
TRINITY_DN277772_c1_g1_i4	2029	A	T	missense_variant	EKC31998	Protein flp [Source:UniProtKB/TrEMBL;Acc:K1QDE9]	NA	NA
TRINITY_DN277802_c0_g1_i4	5763	A	G	synonymous_variant	EKC32540	80 kDa MCM3-associated protein [Source:UniProtKB/TrEMBL;Acc:K1QUD0]	FBpp0423199	xmas
TRINITY_DN277827_c3_g1_i4	3211	T	G	missense_variant	EKC20158	No attribute	NA	NA
TRINITY_DN277843_c2_g1_i7	2772	A	G	missense_variant	EKC30968	RNA-binding protein 28 [Source:UniProtKB/TrEMBL;Acc:K1QAL3]	FBpp0072239	NA
TRINITY_DN277873_c4_g1_i1	2244	A	T	synonymous_variant	EKC36938	Exosome component 10 [Source:UniProtKB/TrEMBL;Acc:K1QTE9]	FBpp0311911	Rrp6
TRINITY_DN277883_c2_g4_i7	810	G	A	synonymous_variant	EKC42561	Protein pigeon [Source:UniProtKB/TrEMBL;Acc:K1S5G6]	FBpp0080735	pigeon
TRINITY_DN277904_c3_g1_i4	133	G	T	3_prime_UTR_variant	EKC34016	5'-nucleotidase domain-containing protein 2 [Source:UniProtKB/TrEMBL;Acc:K1RIJ6]	FBpp0087606	NA
TRINITY_DN277904_c3_g1_i4	157	C	T	3_prime_UTR_variant	EKC34016	5'-nucleotidase domain-containing protein 2 [Source:UniProtKB/TrEMBL;Acc:K1RIJ6]	FBpp0087606	NA
TRINITY_DN277904_c3_g1_i4	421	C	T	synonymous_variant	EKC34016	5'-nucleotidase domain-containing protein 2 [Source:UniProtKB/TrEMBL;Acc:K1RIJ6]	FBpp0087606	NA
TRINITY_DN277904_c3_g2_i3	84	T	A	synonymous_variant	EKC26185	Cytosolic purine 5'-nucleotidase [Source:UniProtKB/TrEMBL;Acc:K1QBI9]	FBpp0087605	NA
TRINITY_DN277989_c1_g1_i7	1451	G	A	synonymous_variant	EKC37874	Importin subunit beta-1 [Source:UniProtKB/TrEMBL;Acc:K1R2V1]	NA	NA
TRINITY_DN277991_c4_g1_i8	3792	C	A	missense_variant	EKC33230	Slit-like protein 1 protein [Source:UniProtKB/TrEMBL;Acc:K1QW98]	FBpp0075360	Tollo
TRINITY_DN278012_c4_g2_i4	1416	C	T	synonymous_variant	EKC37391	Calpain-5 [Source:UniProtKB/TrEMBL;Acc:K1RSB8]	FBpp0085715	Calpain-A
TRINITY_DN278053_c2_g1_i7	1345	T	C	missense_variant	EKC33941	Protein hedgehog [Source:UniProtKB/TrEMBL;Acc:K1RIA6]	FBpp0099945	hedgehog
TRINITY_DN278053_c2_g1_i7	2513	G	T	synonymous_variant	EKC33941	Protein hedgehog [Source:UniProtKB/TrEMBL;Acc:K1RIA6]	FBpp0099945	hedgehog
TRINITY_DN278053_c2_g1_i7	4426	C	A	3_prime_UTR_variant	EKC33941	Protein hedgehog [Source:UniProtKB/TrEMBL;Acc:K1RIA6]	FBpp0099945	hedgehog
TRINITY_DN278053_c2_g1_i7	4432	G	T	3_prime_UTR_variant	EKC33941	Protein hedgehog [Source:UniProtKB/TrEMBL;Acc:K1RIA6]	FBpp0099945	hedgehog
TRINITY_DN278075_c2_g3_i3	5360	C	T	3_prime_UTR_variant	EKC18877	Metastasis-associated protein MTA1 [Source:UniProtKB/TrEMBL;Acc:K1P5F7]	FBpp0296979	Grunge
TRINITY_DN278095_c3_g1_i7	3767	G	A	synonymous_variant	EKC40064	Insulin receptor substrate 1 [Source:UniProtKB/TrEMBL;Acc:K1R8Z1]	FBpp0292907	chico
TRINITY_DN278095_c3_g1_i7	4316	C	T	synonymous_variant	EKC40064	Insulin receptor substrate 1 [Source:UniProtKB/TrEMBL;Acc:K1R8Z1]	FBpp0292907	chico
TRINITY_DN278095_c3_g1_i7	4832	G	A	synonymous_variant	EKC40064	Insulin receptor substrate 1 [Source:UniProtKB/TrEMBL;Acc:K1R8Z1]	FBpp0292907	chico
TRINITY_DN278095_c3_g1_i7	5451	A	G	missense_variant	EKC40064	Insulin receptor substrate 1 [Source:UniProtKB/TrEMBL;Acc:K1R8Z1]	FBpp0292907	chico
TRINITY_DN278095_c3_g1_i7	5890	C	T	3_prime_UTR_variant	EKC40064	Insulin receptor substrate 1 [Source:UniProtKB/TrEMBL;Acc:K1R8Z1]	FBpp0292907	chico
TRINITY_DN278095_c3_g1_i7	5902	G	A	3_prime_UTR_variant	EKC40064	Insulin receptor substrate 1 [Source:UniProtKB/TrEMBL;Acc:K1R8Z1]	FBpp0292907	chico
TRINITY_DN278107_c5_g2_i7	685	G	A	synonymous_variant	EKC31766	Delta-like protein [Source:UniProtKB/TrEMBL;Acc:K1RCC7]	FBpp0308723	uninflatable
TRINITY_DN278107_c5_g2_i7	847	C	T	synonymous_variant	EKC31766	Delta-like protein [Source:UniProtKB/TrEMBL;Acc:K1RCC7]	FBpp0308723	uninflatable
TRINITY_DN278107_c5_g2_i7	1302	C	T	missense_variant	EKC31766	Delta-like protein [Source:UniProtKB/TrEMBL;Acc:K1RCC7]	FBpp0308723	uninflatable
TRINITY_DN278107_c5_g2_i7	1310	G	A	missense_variant	EKC31766	Delta-like protein [Source:UniProtKB/TrEMBL;Acc:K1RCC7]	FBpp0308723	uninflatable
TRINITY_DN278107_c5_g2_i7	1594	A	C	synonymous_variant	EKC31766	Delta-like protein [Source:UniProtKB/TrEMBL;Acc:K1RCC7]	FBpp0308723	uninflatable
TRINITY_DN278132_c1_g1_i5	1061	A	G	synonymous_variant	EKC24887	Interleukin-17 receptor D [Source:UniProtKB/TrEMBL;Acc:K1PLG7]	NA	NA
TRINITY_DN278141_c2_g1_i6	1963	G	A	missense_variant	EKC18212	No attribute	NA	NA
TRINITY_DN278165_c2_g2_i1	3732	G	A	synonymous_variant	EKC29715	No attribute	NA	NA
TRINITY_DN278166_c6_g1_i1	427	C	T	missense_variant	EKC40848	No attribute	FBpp0304417	Tudor staphylococcal nuclease
TRINITY_DN278196_c0_g1_i2	274	A	G	synonymous_variant	EKC28838	No attribute	NA	NA
TRINITY_DN278202_c1_g1_i6	2800	G	T	missense_variant	EKC18920	WD repeat-containing protein 7 [Source:UniProtKB/TrEMBL;Acc:K1PR70]	FBpp0070303	Rabconnectin-3B
TRINITY_DN278202_c1_g1_i6	2801	C	T	missense_variant	EKC18920	WD repeat-containing protein 7 [Source:UniProtKB/TrEMBL;Acc:K1PR70]	FBpp0070303	Rabconnectin-3B
TRINITY_DN278212_c1_g2_i4	199	G	A	synonymous_variant	EKC30787	40S ribosomal protein S15 [Source:UniProtKB/TrEMBL;Acc:K1Q2Y1]	FBpp0086270	Ribosomal protein S15
TRINITY_DN278212_c1_g2_i4	223	G	A	synonymous_variant	EKC30787	40S ribosomal protein S15 [Source:UniProtKB/TrEMBL;Acc:K1Q2Y1]	FBpp0086270	Ribosomal protein S15
TRINITY_DN278232_c2_g2_i10	3461	G	A	synonymous_variant	EKC18458	Integrin alpha-8 [Source:UniProtKB/TrEMBL;Acc:K1PAJ8]	FBpp0290566	inflated
TRINITY_DN278254_c1_g1_i3	600	C	T	5_prime_UTR_variant	EKC38337	Inverted formin-2 [Source:UniProtKB/TrEMBL;Acc:K1QNA0]	FBpp0099826	formin 3
TRINITY_DN278254_c1_g1_i3	1369	A	C	synonymous_variant	EKC38337	Inverted formin-2 [Source:UniProtKB/TrEMBL;Acc:K1QNA0]	FBpp0099826	formin 3
TRINITY_DN278254_c1_g3_i2	648	A	G	synonymous_variant	EKC38337	Inverted formin-2 [Source:UniProtKB/TrEMBL;Acc:K1QNA0]	FBpp0112380	formin 3
TRINITY_DN278254_c1_g3_i2	1455	T	G	synonymous_variant	EKC38337	Inverted formin-2 [Source:UniProtKB/TrEMBL;Acc:K1QNA0]	FBpp0112380	formin 3
TRINITY_DN278273_c0_g1_i1	4766	G	A	synonymous_variant	EKC19303	E3 ubiquitin-protein ligase UBR4 [Source:UniProtKB/TrEMBL;Acc:K1PCQ2]	FBpp0079167	purity of essence
TRINITY_DN278273_c0_g1_i1	4781	G	A	synonymous_variant	EKC19303	E3 ubiquitin-protein ligase UBR4 [Source:UniProtKB/TrEMBL;Acc:K1PCQ2]	FBpp0079167	purity of essence
TRINITY_DN278295_c3_g1_i5	1488	C	T	synonymous_variant	EKC34085	Nuclear pore complex protein Nup98-Nup96 [Source:UniProtKB/TrEMBL;Acc:K1QZ64]	FBpp0083851	Nucleoporin 98-96kD
TRINITY_DN278295_c3_g1_i5	3053	A	G	missense_variant	EKC34085	Nuclear pore complex protein Nup98-Nup96 [Source:UniProtKB/TrEMBL;Acc:K1QZ64]	FBpp0083851	Nucleoporin 98-96kD
TRINITY_DN278327_c3_g1_i14	1587	C	T	synonymous_variant	EKC37026	Chromodomain-helicase-DNA-binding protein Mi-2-like protein [Source:UniProtKB/TrEMBL;Acc:K1RRH1]	FBpp0099808	Mi-2
TRINITY_DN278392_c4_g2_i7	627	G	T	5_prime_UTR_variant	EKC18351	Integrin alpha-6 [Source:UniProtKB/TrEMBL;Acc:K1QA47]	FBpp0073563	multiple edematous wings
TRINITY_DN278401_c2_g1_i10	1800	C	A	synonymous_variant	EKC22350	No attribute	FBpp0071256	c12.2
TRINITY_DN278401_c2_g1_i10	1822	G	A	missense_variant	EKC22350	No attribute	FBpp0071256	c12.2
TRINITY_DN278485_c4_g1_i2	449	G	T	synonymous_variant	EKC42615	Dual oxidase [Source:UniProtKB/TrEMBL;Acc:K1RM18]	FBpp0307132	Dual oxidase
TRINITY_DN278509_c10_g1_i1	691	C	A	3_prime_UTR_variant	EKC33249	No attribute	NA	NA
TRINITY_DN278580_c10_g1_i9	191	A	G	3_prime_UTR_variant	EKC31949	BolA-like protein 1 [Source:UniProtKB/TrEMBL;Acc:K1QLF8]	FBpp0084043	NA
TRINITY_DN278580_c10_g1_i9	686	A	G	5_prime_UTR_variant	EKC31949	BolA-like protein 1 [Source:UniProtKB/TrEMBL;Acc:K1QLF8]	FBpp0084043	NA
TRINITY_DN278602_c3_g2_i1	2502	T	C	synonymous_variant	EKC35273	No attribute	NA	NA
TRINITY_DN278602_c3_g2_i1	2529	G	A	synonymous_variant	EKC35273	No attribute	NA	NA
TRINITY_DN278605_c3_g2_i2	1732	A	G	synonymous_variant	EKC40066	Disks large-associated protein 1 [Source:UniProtKB/TrEMBL;Acc:K1RYI8]	NA	NA
TRINITY_DN278613_c6_g1_i6	2486	G	A	synonymous_variant	EKC26252	E3 ubiquitin-protein ligase MIB2 [Source:UniProtKB/TrEMBL;Acc:K1PPV3]	FBpp0307801	mind bomb 2
TRINITY_DN278615_c2_g1_i1	253	A	G	missense_variant	EKC39866	BTB/POZ domain-containing protein 6 [Source:UniProtKB/TrEMBL;Acc:K1RXW9]	NA	NA
TRINITY_DN278657_c1_g1_i11	517	G	T	synonymous_variant	EKC38075	Glutathione-requiring prostaglandin D synthase [Source:UniProtKB/TrEMBL;Acc:K1RA71]	FBpp0086156	Glutathione S transferase S1
TRINITY_DN278672_c5_g1_i1	130	G	A	synonymous_variant	EKC20259	Intron-binding protein aquarius [Source:UniProtKB/TrEMBL;Acc:K1PN10]	FBpp0290264	NA
TRINITY_DN278672_c5_g1_i1	154	A	G	synonymous_variant	EKC20259	Intron-binding protein aquarius [Source:UniProtKB/TrEMBL;Acc:K1PN10]	FBpp0290264	NA
TRINITY_DN278672_c5_g1_i1	166	A	C	synonymous_variant	EKC20259	Intron-binding protein aquarius [Source:UniProtKB/TrEMBL;Acc:K1PN10]	FBpp0290264	NA
TRINITY_DN278672_c5_g1_i1	289	A	G	synonymous_variant	EKC20259	Intron-binding protein aquarius [Source:UniProtKB/TrEMBL;Acc:K1PN10]	FBpp0290264	NA
TRINITY_DN278679_c5_g3_i5	1009	T	G	synonymous_variant	EKC30369	Membrane-associated guanylate kinase, WW and PDZ domain-containing protein 1 [Source:UniProtKB/TrEMBL;Acc:K1QGV3]	FBpp0309676	Magi
TRINITY_DN278680_c3_g2_i2	1520	C	T	missense_variant	EKC18731	Mitogen-activated protein kinase kinase kinase 2 [Source:UniProtKB/TrEMBL;Acc:K1QB25]	NA	NA
TRINITY_DN278680_c3_g2_i2	1664	A	G	missense_variant	EKC18731	Mitogen-activated protein kinase kinase kinase 2 [Source:UniProtKB/TrEMBL;Acc:K1QB25]	NA	NA
TRINITY_DN278680_c3_g2_i2	2110	T	C	synonymous_variant	EKC18731	Mitogen-activated protein kinase kinase kinase 2 [Source:UniProtKB/TrEMBL;Acc:K1QB25]	NA	NA
TRINITY_DN278680_c3_g2_i2	2221	G	C	missense_variant	EKC18731	Mitogen-activated protein kinase kinase kinase 2 [Source:UniProtKB/TrEMBL;Acc:K1QB25]	NA	NA
TRINITY_DN278680_c3_g2_i2	2395	T	C	synonymous_variant	EKC18731	Mitogen-activated protein kinase kinase kinase 2 [Source:UniProtKB/TrEMBL;Acc:K1QB25]	NA	NA
TRINITY_DN278680_c3_g2_i2	2407	C	T	synonymous_variant	EKC18731	Mitogen-activated protein kinase kinase kinase 2 [Source:UniProtKB/TrEMBL;Acc:K1QB25]	NA	NA
TRINITY_DN278680_c3_g2_i2	2785	C	T	synonymous_variant	EKC18731	Mitogen-activated protein kinase kinase kinase 2 [Source:UniProtKB/TrEMBL;Acc:K1QB25]	NA	NA
TRINITY_DN278680_c3_g2_i2	3365	T	G	missense_variant	EKC18731	Mitogen-activated protein kinase kinase kinase 2 [Source:UniProtKB/TrEMBL;Acc:K1QB25]	NA	NA
TRINITY_DN278697_c4_g1_i3	301	G	A	3_prime_UTR_variant	EKC19302	Cytosolic phospholipase A2 [Source:UniProtKB/TrEMBL;Acc:K1P6P4]	FBpp0296938	Synaptotagmin 7
TRINITY_DN278697_c4_g1_i3	459	A	G	3_prime_UTR_variant	EKC19302	Cytosolic phospholipase A2 [Source:UniProtKB/TrEMBL;Acc:K1P6P4]	FBpp0296938	Synaptotagmin 7
TRINITY_DN278697_c4_g1_i3	475	C	T	3_prime_UTR_variant	EKC19302	Cytosolic phospholipase A2 [Source:UniProtKB/TrEMBL;Acc:K1P6P4]	FBpp0296938	Synaptotagmin 7
TRINITY_DN278697_c4_g1_i3	934	C	T	missense_variant	EKC19302	Cytosolic phospholipase A2 [Source:UniProtKB/TrEMBL;Acc:K1P6P4]	FBpp0296938	Synaptotagmin 7
TRINITY_DN278697_c4_g1_i3	964	T	C	missense_variant	EKC19302	Cytosolic phospholipase A2 [Source:UniProtKB/TrEMBL;Acc:K1P6P4]	FBpp0296938	Synaptotagmin 7
TRINITY_DN278697_c4_g1_i3	981	A	G	synonymous_variant	EKC19302	Cytosolic phospholipase A2 [Source:UniProtKB/TrEMBL;Acc:K1P6P4]	FBpp0296938	Synaptotagmin 7
TRINITY_DN278768_c1_g1_i20	1260	T	C	synonymous_variant	EKC33555	E3 ubiquitin-protein ligase UBR5 [Source:UniProtKB/TrEMBL;Acc:K1QXA6]	FBpp0308671	hyperplastic discs
TRINITY_DN278814_c5_g2_i1	882	C	T	missense_variant	EKC27414	Cytochrome c oxidase assembly protein COX11, mitochondrial [Source:UniProtKB/TrEMBL;Acc:K1Q7W0]	FBpp0078731	NA
TRINITY_DN278816_c4_g1_i2	7334	A	G	missense_variant	EKC23523	Nucleolar pre-ribosomal-associated protein 1 [Source:UniProtKB/TrEMBL;Acc:K1PPI3]	FBpp0083688	NA
TRINITY_DN278816_c4_g1_i2	7479	C	T	synonymous_variant	EKC23523	Nucleolar pre-ribosomal-associated protein 1 [Source:UniProtKB/TrEMBL;Acc:K1PPI3]	FBpp0083688	NA
TRINITY_DN278827_c4_g1_i2	97	C	A	3_prime_UTR_variant	EKC33672	No attribute	FBpp0079133	Thioester-containing protein 2
TRINITY_DN278827_c4_g1_i2	232	A	G	3_prime_UTR_variant	EKC33672	No attribute	FBpp0079133	Thioester-containing protein 2
TRINITY_DN278833_c1_g1_i1	14836	C	T	synonymous_variant	EKC21529	Protocadherin Fat 4 [Source:UniProtKB/TrEMBL;Acc:K1PRR7]	FBpp0077167	fat
TRINITY_DN278833_c1_g1_i1	15492	T	C	missense_variant	EKC21529	Protocadherin Fat 4 [Source:UniProtKB/TrEMBL;Acc:K1PRR7]	FBpp0077167	fat
TRINITY_DN278842_c2_g1_i1	518	T	C	missense_variant	EKC28371	Retrovirus-related Pol polyprotein from transposon 17.6 [Source:UniProtKB/TrEMBL;Acc:K1R3D1]	NA	NA
TRINITY_DN278842_c2_g1_i1	2868	G	A	synonymous_variant	EKC28371	Retrovirus-related Pol polyprotein from transposon 17.6 [Source:UniProtKB/TrEMBL;Acc:K1R3D1]	NA	NA
TRINITY_DN278849_c2_g1_i5	695	G	T	missense_variant	EKC27659	No attribute	NA	NA
TRINITY_DN278878_c1_g1_i4	2866	C	A	missense_variant	EKC25831	No attribute	FBpp0074742	Listerin E3 ubiquitin protein ligase 1
TRINITY_DN278902_c1_g1_i3	2167	G	T	3_prime_UTR_variant	EKC31398	GTP-binding protein RAD [Source:UniProtKB/TrEMBL;Acc:K1QBR4]	FBpp0306397	Rad, Gem/Kir family member 1
TRINITY_DN278917_c2_g1_i16	2098	G	A	synonymous_variant	EKC26522	Multidrug resistance-associated protein 5 [Source:UniProtKB/TrEMBL;Acc:K1PQH0]	FBpp0303069	NA
TRINITY_DN278917_c2_g1_i16	2928	C	T	missense_variant	EKC26522	Multidrug resistance-associated protein 5 [Source:UniProtKB/TrEMBL;Acc:K1PQH0]	FBpp0303069	NA
TRINITY_DN278959_c2_g1_i5	611	C	T	synonymous_variant	EKC34309	ATP-dependent RNA helicase DDX18 [Source:UniProtKB/TrEMBL;Acc:K1QSV4]	FBpp0083572	pitchoune
TRINITY_DN278959_c2_g1_i5	767	C	A	synonymous_variant	EKC34309	ATP-dependent RNA helicase DDX18 [Source:UniProtKB/TrEMBL;Acc:K1QSV4]	FBpp0083572	pitchoune
TRINITY_DN278959_c2_g1_i5	809	C	T	synonymous_variant	EKC34309	ATP-dependent RNA helicase DDX18 [Source:UniProtKB/TrEMBL;Acc:K1QSV4]	FBpp0083572	pitchoune
TRINITY_DN279013_c2_g2_i4	7669	C	T	synonymous_variant	EKC38896	Telomerase protein component 1 [Source:UniProtKB/TrEMBL;Acc:K1RVR1]	FBpp0300790	will die slowly
TRINITY_DN279013_c2_g2_i4	7986	T	C	missense_variant	EKC38896	Telomerase protein component 1 [Source:UniProtKB/TrEMBL;Acc:K1RVR1]	FBpp0300790	will die slowly
TRINITY_DN279025_c5_g1_i2	494	C	T	synonymous_variant	EKC32733	Transcription elongation factor SPT6 [Source:UniProtKB/TrEMBL;Acc:K1QFS0]	FBpp0070861	Spt6
TRINITY_DN279025_c5_g1_i2	3743	C	T	synonymous_variant	EKC32733	Transcription elongation factor SPT6 [Source:UniProtKB/TrEMBL;Acc:K1QFS0]	FBpp0070861	Spt6
TRINITY_DN279025_c5_g1_i2	3935	T	G	synonymous_variant	EKC32733	Transcription elongation factor SPT6 [Source:UniProtKB/TrEMBL;Acc:K1QFS0]	FBpp0070861	Spt6
TRINITY_DN279037_c1_g2_i5	143	G	A	5_prime_UTR_premature_start_codon_gain_variant	EKC31310	Putative E3 ubiquitin-protein ligase HERC2 [Source:UniProtKB/TrEMBL;Acc:K1QQZ4]	FBpp0290558	HECT and RLD domain containing protein 2
TRINITY_DN279037_c1_g2_i5	3068	C	T	synonymous_variant	EKC31310	Putative E3 ubiquitin-protein ligase HERC2 [Source:UniProtKB/TrEMBL;Acc:K1QQZ4]	FBpp0290558	HECT and RLD domain containing protein 2
TRINITY_DN279037_c1_g2_i5	3086	T	C	synonymous_variant	EKC31310	Putative E3 ubiquitin-protein ligase HERC2 [Source:UniProtKB/TrEMBL;Acc:K1QQZ4]	FBpp0290558	HECT and RLD domain containing protein 2
TRINITY_DN279037_c1_g2_i5	3164	A	G	synonymous_variant	EKC31310	Putative E3 ubiquitin-protein ligase HERC2 [Source:UniProtKB/TrEMBL;Acc:K1QQZ4]	FBpp0290558	HECT and RLD domain containing protein 2
TRINITY_DN279037_c1_g2_i5	4230	C	T	synonymous_variant	EKC31310	Putative E3 ubiquitin-protein ligase HERC2 [Source:UniProtKB/TrEMBL;Acc:K1QQZ4]	FBpp0290558	HECT and RLD domain containing protein 2
TRINITY_DN279037_c1_g2_i5	5078	C	T	synonymous_variant	EKC31310	Putative E3 ubiquitin-protein ligase HERC2 [Source:UniProtKB/TrEMBL;Acc:K1QQZ4]	FBpp0290558	HECT and RLD domain containing protein 2
TRINITY_DN279037_c1_g2_i5	5093	G	A	synonymous_variant	EKC31310	Putative E3 ubiquitin-protein ligase HERC2 [Source:UniProtKB/TrEMBL;Acc:K1QQZ4]	FBpp0290558	HECT and RLD domain containing protein 2
TRINITY_DN279046_c1_g2_i2	384	C	T	3_prime_UTR_variant	EKC36647	Fibrillin-1 [Source:UniProtKB/TrEMBL;Acc:K1QIQ3]	FBpp0304620	dumpy
TRINITY_DN279046_c1_g2_i2	1206	T	C	synonymous_variant	EKC36647	Fibrillin-1 [Source:UniProtKB/TrEMBL;Acc:K1QIQ3]	FBpp0304620	dumpy
TRINITY_DN279046_c1_g2_i2	1380	G	A	synonymous_variant	EKC36647	Fibrillin-1 [Source:UniProtKB/TrEMBL;Acc:K1QIQ3]	FBpp0304620	dumpy
TRINITY_DN279046_c1_g2_i2	1485	A	G	synonymous_variant	EKC36647	Fibrillin-1 [Source:UniProtKB/TrEMBL;Acc:K1QIQ3]	FBpp0304620	dumpy
TRINITY_DN279046_c1_g2_i2	1752	C	T	synonymous_variant	EKC36647	Fibrillin-1 [Source:UniProtKB/TrEMBL;Acc:K1QIQ3]	FBpp0304620	dumpy
TRINITY_DN279049_c4_g1_i2	1122	T	C	synonymous_variant	EKC42585	Dystrophin [Source:UniProtKB/TrEMBL;Acc:K1RM01]	FBpp0306631	Dystrophin
TRINITY_DN279049_c4_g1_i2	1638	G	A	synonymous_variant	EKC42585	Dystrophin [Source:UniProtKB/TrEMBL;Acc:K1RM01]	FBpp0306631	Dystrophin
TRINITY_DN279052_c4_g1_i1	3777	G	A	synonymous_variant	EKC30461	A-kinase anchor protein 6 [Source:UniProtKB/TrEMBL;Acc:K1R8Z7]	FBpp0292449	Muscle-specific protein 300 kDa
TRINITY_DN279052_c4_g1_i1	3799	G	A	missense_variant	EKC30461	A-kinase anchor protein 6 [Source:UniProtKB/TrEMBL;Acc:K1R8Z7]	FBpp0292449	Muscle-specific protein 300 kDa
TRINITY_DN279060_c1_g2_i3	1295	G	A	5_prime_UTR_premature_start_codon_gain_variant	EKC24079	No attribute	FBpp0304604	NA
TRINITY_DN279068_c5_g1_i1	2089	G	A	missense_variant	EKC37591	No attribute	NA	NA
TRINITY_DN279068_c5_g2_i1	618	T	C	synonymous_variant	EKC37591	No attribute	NA	NA
TRINITY_DN279113_c5_g1_i1	50	A	G	synonymous_variant	EKC42615	Dual oxidase [Source:UniProtKB/TrEMBL;Acc:K1RM18]	FBpp0307132	Dual oxidase
TRINITY_DN279113_c7_g1_i1	1288	A	C	missense_variant	EKC42615	Dual oxidase [Source:UniProtKB/TrEMBL;Acc:K1RM18]	FBpp0307132	Dual oxidase
TRINITY_DN279113_c7_g1_i1	1361	A	G	synonymous_variant	EKC42615	Dual oxidase [Source:UniProtKB/TrEMBL;Acc:K1RM18]	FBpp0307132	Dual oxidase
TRINITY_DN279113_c7_g1_i1	1403	G	C	synonymous_variant	EKC42615	Dual oxidase [Source:UniProtKB/TrEMBL;Acc:K1RM18]	FBpp0307132	Dual oxidase
TRINITY_DN279113_c7_g1_i1	1424	G	A	synonymous_variant	EKC42615	Dual oxidase [Source:UniProtKB/TrEMBL;Acc:K1RM18]	FBpp0307132	Dual oxidase
TRINITY_DN279113_c7_g1_i1	1460	G	T	synonymous_variant	EKC42615	Dual oxidase [Source:UniProtKB/TrEMBL;Acc:K1RM18]	FBpp0307132	Dual oxidase
TRINITY_DN279113_c7_g1_i1	1469	C	T	synonymous_variant	EKC42615	Dual oxidase [Source:UniProtKB/TrEMBL;Acc:K1RM18]	FBpp0307132	Dual oxidase
TRINITY_DN279124_c6_g1_i1	1965	G	A	missense_variant	EKC34052	Kielin/chordin-like protein [Source:UniProtKB/TrEMBL;Acc:K1QBB8]	FBpp0071536	crossveinless 2
TRINITY_DN279127_c3_g1_i2	672	G	C	synonymous_variant	EKC35138	Myosin-XVIIIa [Source:UniProtKB/TrEMBL;Acc:K1QMP6]	FBpp0082686	Myosin heavy chain-like
TRINITY_DN279127_c3_g1_i2	1185	C	A	synonymous_variant	EKC35138	Myosin-XVIIIa [Source:UniProtKB/TrEMBL;Acc:K1QMP6]	FBpp0082686	Myosin heavy chain-like
TRINITY_DN279127_c3_g1_i2	1239	G	A	synonymous_variant	EKC35138	Myosin-XVIIIa [Source:UniProtKB/TrEMBL;Acc:K1QMP6]	FBpp0082686	Myosin heavy chain-like
TRINITY_DN279127_c3_g1_i2	1593	A	G	synonymous_variant	EKC35138	Myosin-XVIIIa [Source:UniProtKB/TrEMBL;Acc:K1QMP6]	FBpp0082686	Myosin heavy chain-like
TRINITY_DN279127_c3_g1_i2	1597	A	C	synonymous_variant	EKC35138	Myosin-XVIIIa [Source:UniProtKB/TrEMBL;Acc:K1QMP6]	FBpp0082686	Myosin heavy chain-like
TRINITY_DN279137_c12_g1_i10	3260	T	G	5_prime_UTR_variant	EKC26353	PDZ and LIM domain protein 1 [Source:UniProtKB/TrEMBL;Acc:K1PXC3]	FBpp0302944	Z band alternatively spliced PDZ-motif protein 52
TRINITY_DN279144_c7_g1_i2	4018	C	A	synonymous_variant	EKC42534	Putative helicase with zinc finger domain [Source:UniProtKB/TrEMBL;Acc:K1RFQ6]	FBpp0075443	Helicase with zinc finger
TRINITY_DN279144_c7_g1_i2	4537	G	A	synonymous_variant	EKC42534	Putative helicase with zinc finger domain [Source:UniProtKB/TrEMBL;Acc:K1RFQ6]	FBpp0075443	Helicase with zinc finger
TRINITY_DN279144_c7_g1_i2	5300	A	G	missense_variant	EKC42534	Putative helicase with zinc finger domain [Source:UniProtKB/TrEMBL;Acc:K1RFQ6]	FBpp0075443	Helicase with zinc finger
TRINITY_DN279144_c7_g1_i2	5949	C	T	missense_variant	EKC42534	Putative helicase with zinc finger domain [Source:UniProtKB/TrEMBL;Acc:K1RFQ6]	FBpp0075443	Helicase with zinc finger
TRINITY_DN279162_c6_g1_i3	340	A	G	5_prime_UTR_variant	EKC29478	PDZ and LIM domain protein 1 [Source:UniProtKB/TrEMBL;Acc:K1Q6E2]	FBpp0089007	Z band alternatively spliced PDZ-motif protein 66
TRINITY_DN279192_c7_g1_i1	806	C	T	synonymous_variant	EKC24393	Complement C3 [Source:UniProtKB/TrEMBL;Acc:K1PRU2]	FBpp0079134	Thioester-containing protein 2
TRINITY_DN279192_c7_g1_i1	815	A	G	synonymous_variant	EKC24393	Complement C3 [Source:UniProtKB/TrEMBL;Acc:K1PRU2]	FBpp0079134	Thioester-containing protein 2
TRINITY_DN279192_c7_g1_i1	5109	C	G	missense_variant	EKC24393	Complement C3 [Source:UniProtKB/TrEMBL;Acc:K1PRU2]	FBpp0079134	Thioester-containing protein 2
TRINITY_DN279199_c2_g1_i2	4381	C	T	synonymous_variant	EKC37094	FRAS1-related extracellular matrix protein 2 [Source:UniProtKB/TrEMBL;Acc:K1R101]	FBpp0304600	kon-tiki
TRINITY_DN279199_c2_g1_i2	8519	G	C	3_prime_UTR_variant	EKC37094	FRAS1-related extracellular matrix protein 2 [Source:UniProtKB/TrEMBL;Acc:K1R101]	FBpp0304600	kon-tiki
TRINITY_DN279199_c2_g1_i2	9032	C	T	3_prime_UTR_variant	EKC37094	FRAS1-related extracellular matrix protein 2 [Source:UniProtKB/TrEMBL;Acc:K1R101]	FBpp0304600	kon-tiki
TRINITY_DN279199_c2_g1_i2	9239	C	T	3_prime_UTR_variant	EKC37094	FRAS1-related extracellular matrix protein 2 [Source:UniProtKB/TrEMBL;Acc:K1R101]	FBpp0304600	kon-tiki
TRINITY_DN279200_c0_g1_i2	4104	G	A	synonymous_variant	EKC20528	ATP-binding cassette sub-family A member 1 [Source:UniProtKB/TrEMBL;Acc:K1PG28]	FBpp0304765	ATP binding cassette subfamily A
TRINITY_DN279203_c12_g1_i1	162	G	T	synonymous_variant	EKC19805	Receptor-type tyrosine-protein phosphatase mu [Source:UniProtKB/TrEMBL;Acc:K1PTT7]	FBpp0297092	Leukocyte-antigen-related-like
TRINITY_DN279206_c2_g1_i3	330	G	A	synonymous_variant	EKC22827	Ubiquitin carboxyl-terminal hydrolase 25 [Source:UniProtKB/TrEMBL;Acc:K1PFZ2]	FBpp0076803	Ubiquitin specific protease 47
TRINITY_DN279206_c2_g1_i3	1749	A	G	synonymous_variant	EKC22827	Ubiquitin carboxyl-terminal hydrolase 25 [Source:UniProtKB/TrEMBL;Acc:K1PFZ2]	FBpp0076803	Ubiquitin specific protease 47
TRINITY_DN279212_c0_g2_i1	1295	G	C	missense_variant	EKC39872	Putative nuclease HARBI1 [Source:UniProtKB/TrEMBL;Acc:K1QSK7]	FBpp0293413	NA
TRINITY_DN279228_c2_g1_i1	419	G	T	stop_gained	EKC42788	No attribute	NA	NA
TRINITY_DN279231_c1_g1_i3	5729	C	T	missense_variant	EKC31310	Putative E3 ubiquitin-protein ligase HERC2 [Source:UniProtKB/TrEMBL;Acc:K1QQZ4]	FBpp0290558	HECT and RLD domain containing protein 2
TRINITY_DN279231_c1_g1_i3	6591	C	T	missense_variant	EKC31310	Putative E3 ubiquitin-protein ligase HERC2 [Source:UniProtKB/TrEMBL;Acc:K1QQZ4]	FBpp0290558	HECT and RLD domain containing protein 2
TRINITY_DN279231_c1_g1_i3	7204	A	G	synonymous_variant	EKC31310	Putative E3 ubiquitin-protein ligase HERC2 [Source:UniProtKB/TrEMBL;Acc:K1QQZ4]	FBpp0290558	HECT and RLD domain containing protein 2
TRINITY_DN279231_c1_g1_i3	7436	C	T	synonymous_variant	EKC31310	Putative E3 ubiquitin-protein ligase HERC2 [Source:UniProtKB/TrEMBL;Acc:K1QQZ4]	FBpp0290558	HECT and RLD domain containing protein 2
TRINITY_DN279231_c1_g1_i3	7492	C	T	synonymous_variant	EKC31310	Putative E3 ubiquitin-protein ligase HERC2 [Source:UniProtKB/TrEMBL;Acc:K1QQZ4]	FBpp0290558	HECT and RLD domain containing protein 2
TRINITY_DN279231_c1_g1_i3	7607	C	T	missense_variant	EKC31310	Putative E3 ubiquitin-protein ligase HERC2 [Source:UniProtKB/TrEMBL;Acc:K1QQZ4]	FBpp0290558	HECT and RLD domain containing protein 2
TRINITY_DN279248_c3_g1_i4	312	G	A	synonymous_variant	EKC23797	Reelin [Source:UniProtKB/TrEMBL;Acc:K1PII9]	FBpp0086129	fat-spondin
TRINITY_DN279248_c3_g1_i4	447	G	T	missense_variant	EKC23797	Reelin [Source:UniProtKB/TrEMBL;Acc:K1PII9]	FBpp0086129	fat-spondin
TRINITY_DN279260_c4_g2_i1	1351	A	G	synonymous_variant	EKC39652	Myosin heavy chain, striated muscle [Source:UniProtKB/TrEMBL;Acc:K1QRU8]	FBpp0298831	Myosin heavy chain
TRINITY_DN279284_c7_g1_i6	402	T	C	synonymous_variant	EKC22436	Talin-1 [Source:UniProtKB/TrEMBL;Acc:K1QL59]	FBpp0293740	rhea
TRINITY_DN279284_c7_g1_i6	1485	C	T	synonymous_variant	EKC22436	Talin-1 [Source:UniProtKB/TrEMBL;Acc:K1QL59]	FBpp0293740	rhea
TRINITY_DN279284_c7_g2_i3	3815	C	T	synonymous_variant	EKC18519	Talin-1 [Source:UniProtKB/TrEMBL;Acc:K1PI02]	FBpp0305320	rhea
TRINITY_DN279311_c2_g1_i1	5083	G	A	synonymous_variant	EKC40013	Hemicentin-1 [Source:UniProtKB/TrEMBL;Acc:K1R2P7]	FBpp0309949	Unc-89
TRINITY_DN279361_c7_g1_i2	112	A	T	3_prime_UTR_variant	EKC29262	No attribute	NA	NA
TRINITY_DN279361_c7_g1_i2	3841	G	A	synonymous_variant	EKC29262	No attribute	NA	NA
TRINITY_DN279361_c7_g1_i2	3876	C	T	missense_variant	EKC29262	No attribute	NA	NA
TRINITY_DN279361_c7_g1_i2	4648	G	T	synonymous_variant	EKC29262	No attribute	NA	NA
TRINITY_DN279383_c5_g2_i5	1986	G	A	3_prime_UTR_variant	EKC29954	No attribute	NA	NA
TRINITY_DN279386_c2_g1_i7	327	C	A	missense_variant	EKC21527	No attribute	FBpp0303021	NA
TRINITY_DN279406_c3_g2_i1	4585	A	T	3_prime_UTR_variant	EKC20173	GDNF-inducible zinc finger protein 1 [Source:UniProtKB/TrEMBL;Acc:K1PF23]	FBpp0311828	NA
TRINITY_DN279406_c3_g2_i1	4647	A	C	missense_variant	EKC20173	GDNF-inducible zinc finger protein 1 [Source:UniProtKB/TrEMBL;Acc:K1PF23]	FBpp0311828	NA
TRINITY_DN279408_c5_g1_i3	16157	C	T	missense_variant	EKC19140	No attribute	NA	NA
TRINITY_DN279435_c2_g1_i2	8673	G	T	missense_variant	EKC18223	Supervillin [Source:UniProtKB/TrEMBL;Acc:K1P9W8]	FBpp0311329	Supervillin
TRINITY_DN279435_c2_g1_i2	8798	A	G	synonymous_variant	EKC18223	Supervillin [Source:UniProtKB/TrEMBL;Acc:K1P9W8]	FBpp0311329	Supervillin
TRINITY_DN279435_c2_g1_i2	9285	G	A	missense_variant	EKC18223	Supervillin [Source:UniProtKB/TrEMBL;Acc:K1P9W8]	FBpp0311329	Supervillin
TRINITY_DN279435_c2_g1_i2	9467	C	T	synonymous_variant	EKC18223	Supervillin [Source:UniProtKB/TrEMBL;Acc:K1P9W8]	FBpp0311329	Supervillin
TRINITY_DN279435_c2_g1_i2	9965	G	A	synonymous_variant	EKC18223	Supervillin [Source:UniProtKB/TrEMBL;Acc:K1P9W8]	FBpp0311329	Supervillin
TRINITY_DN279435_c2_g1_i2	10724	A	C	synonymous_variant	EKC18223	Supervillin [Source:UniProtKB/TrEMBL;Acc:K1P9W8]	FBpp0311329	Supervillin
TRINITY_DN279435_c2_g1_i2	10769	C	T	synonymous_variant	EKC18223	Supervillin [Source:UniProtKB/TrEMBL;Acc:K1P9W8]	FBpp0311329	Supervillin
TRINITY_DN279459_c10_g1_i8	2776	G	C	missense_variant	EKC20746	No attribute	NA	NA
TRINITY_DN279487_c4_g1_i1	2333	A	G	missense_variant	EKC35324	Titin [Source:UniProtKB/TrEMBL;Acc:K1QVQ5]	FBpp0306552	bent
TRINITY_DN279487_c4_g5_i1	2756	C	T	synonymous_variant	EKC35324	Titin [Source:UniProtKB/TrEMBL;Acc:K1QVQ5]	FBpp0311242	bent
TRINITY_DN279498_c5_g1_i1	2535	C	T	synonymous_variant	EKC32676	Nesprin-1 [Source:UniProtKB/TrEMBL;Acc:K1RF08]	FBpp0304677	Muscle-specific protein 300 kDa
TRINITY_DN279499_c3_g1_i1	9399	G	A	missense_variant	EKC27403	Titin [Source:UniProtKB/TrEMBL;Acc:K1Q0F6]	FBpp0290554	bent
TRINITY_DN279500_c4_g1_i3	8606	C	T	synonymous_variant	EKC20484	Bullous pemphigoid antigen 1, isoforms 1/2/3/4 [Source:UniProtKB/TrEMBL;Acc:K1PNP9]	FBpp0086747	short stop
TRINITY_DN279520_c3_g1_i2	7762	C	T	synonymous_variant	EKC35325	Titin [Source:UniProtKB/TrEMBL;Acc:K1R2G8]	FBpp0304929	sallimus
TRINITY_DN279522_c4_g1_i1	24134	G	A	missense_variant	EKC26051	Tenascin-X [Source:UniProtKB/TrEMBL;Acc:K1QX02]	FBpp0293201	Notch

## Sheet: Table S6
# Table S6. GO terms enriched in non-synonymous SNPs detected by LFMM in steep river (Sendai River)
GO biological process complete	Drosophila melanogaster - REFLIST (13811)	Client Text Box Input (97)	Client Text Box Input (expected)	Client Text Box Input (over/under)	Client Text Box Input (fold Enrichment)	Client Text Box Input (raw P-value)	Client Text Box Input (FDR)
cellular process (GO:0009987)	7199	74	50.56	+	1.46	1.73e-06	0.00673
response to chemical (GO:0042221)	1060	22	7.44	+	2.96	3.92e-06	0.00763
response to stimulus (GO:0050896)	2477	37	17.4	+	2.13	3.35e-06	0.0087
sarcomere organization (GO:0045214)	33	5	0.23	+	21.57	6.22e-06	0.00969
anatomical structure morphogenesis (GO:0009653)	1444	27	10.14	+	2.66	1.7e-06	0.0132
myofibril assembly (GO:0030239)	45	5	0.32	+	15.82	2.46e-05	0.0319
animal organ development (GO:0048513)	1151	21	8.08	+	2.6	4.59e-05	0.0325
regulation of biological quality (GO:0065008)	1347	23	9.46	+	2.43	5.13e-05	0.0333
striated muscle cell differentiation (GO:0051146)	86	6	0.6	+	9.93	4.33e-05	0.0337
eye photoreceptor cell differentiation (GO:0001754)	174	8	1.22	+	6.55	3.95e-05	0.0342
cellular component organization or biogenesis (GO:0071840)	2759	36	19.38	+	1.86	0.000102	0.0362
regulation of biological process (GO:0050789)	3961	46	27.82	+	1.65	0.000107	0.0363
cellular component assembly involved in morphogenesis (GO:0010927)	147	7	1.03	+	6.78	9.94e-05	0.0368
muscle cell development (GO:0055001)	58	5	0.41	+	12.27	7.59e-05	0.0369
compound eye photoreceptor cell differentiation (GO:0001751)	170	8	1.19	+	6.7	3.37e-05	0.0375
neuron differentiation (GO:0030182)	686	15	4.82	+	3.11	9.71e-05	0.0378
regulation of cellular process (GO:0050794)	3694	44	25.94	+	1.7	0.000117	0.0379
animal organ morphogenesis (GO:0009887)	711	16	4.99	+	3.2	3.95e-05	0.0384
photoreceptor cell differentiation (GO:0046530)	191	8	1.34	+	5.96	7.43e-05	0.0385
muscle cell differentiation (GO:0042692)	100	6	0.7	+	8.54	9.58e-05	0.0392
muscle structure development (GO:0061061)	197	8	1.38	+	5.78	9.14e-05	0.0395
sensory organ development (GO:0007423)	450	12	3.16	+	3.8	8.62e-05	0.0395
biological regulation (GO:0065007)	4420	50	31.04	+	1.61	7.29e-05	0.0405
striated muscle cell development (GO:0055002)	57	5	0.4	+	12.49	7.03e-05	0.0421
compound eye morphogenesis (GO:0001745)	272	9	1.91	+	4.71	0.000149	0.0465

## Sheet: Table S7
# Table S7. GO terms enriched in non-synonymous SNPs detected by LFMM in gentle (Kiso River)
GO biological process complete	Drosophila melanogaster - REFLIST (13811)	Client Text Box Input (138)	Client Text Box Input (expected)	Client Text Box Input (over/under)	Client Text Box Input (fold Enrichment)	Client Text Box Input (raw P-value)	Client Text Box Input (FDR)
cellular process (GO:0009987)	7199	106	71.93	+	1.47	4.7e-09	3.66e-05
negative regulation of biological process (GO:0048519)	1447	33	14.46	+	2.28	8.56e-06	0.0167
cellular metabolic process (GO:0044237)	3809	63	38.06	+	1.66	8.3e-06	0.0215
regulation of biological process (GO:0050789)	3961	65	39.58	+	1.64	6.78e-06	0.0264
primary metabolic process (GO:0044238)	3966	63	39.63	+	1.59	2.76e-05	0.0429
regulation of metabolic process (GO:0019222)	2220	42	22.18	+	1.89	3.49e-05	0.0453

## Sheet: Table S8
# Table S8. List of SNPs detected by BayeScan in steep river (Sendai River)
gene	base	Ref	Alt	snpeff_annotation	Crassostrea_gigas	Cgig_name	Drosopila_melanogaster	Dmel_name
TCONS_00003508	1403	T	G	missense_variant	EKC38925	[Pyruvate dehydrogenase [lipoamide]] kinase isozyme 2, mitochondrial [Source:UniProtKB/TrEMBL;Acc:K1RCH3]	NA	NA
TCONS_00008446	394	G	T	3_prime_UTR_variant	EKC40392	Aminoacylase-1 [Source:UniProtKB/TrEMBL;Acc:K1QU66]	FBpp0081799	NA
TCONS_00011827	4214	G	A	3_prime_UTR_variant	EKC32318	Apoptotic chromatin condensation inducer in the nucleus [Source:UniProtKB/TrEMBL;Acc:K1QEG1]	FBpp0307803	Acinus
TCONS_00020432	3083	G	A	3_prime_UTR_variant	EKC18365	Histone-lysine N-methyltransferase PRDM9 [Source:UniProtKB/TrEMBL;Acc:K1PPH7]	FBpp0077180	brother of odd with entrails limited
TCONS_00024690	1238	A	T	3_prime_UTR_variant	EKC38052	Methylmalonic aciduria and homocystinuria type D-like protein, mitochondrial [Source:UniProtKB/TrEMBL;Acc:K1QMK3]	FBpp0071274	NA
TCONS_00027340	2101	T	A	3_prime_UTR_variant	EKC34152	No attribute	NA	NA
TCONS_00029139	4456	T	C	3_prime_UTR_variant	EKC31708	TATA element modulatory factor [Source:UniProtKB/TrEMBL;Acc:K1QCK9]	FBpp0070954	NA
TCONS_00029139	4574	C	A	3_prime_UTR_variant	EKC31708	TATA element modulatory factor [Source:UniProtKB/TrEMBL;Acc:K1QCK9]	FBpp0070954	NA
TCONS_00029139	4717	A	G	3_prime_UTR_variant	EKC31708	TATA element modulatory factor [Source:UniProtKB/TrEMBL;Acc:K1QCK9]	FBpp0070954	NA
TCONS_00029139	5619	G	A	3_prime_UTR_variant	EKC31708	TATA element modulatory factor [Source:UniProtKB/TrEMBL;Acc:K1QCK9]	FBpp0070954	NA
TRINITY_DN235009_c2_g3_i9	141	C	T	5_prime_UTR_premature_start_codon_gain_variant	EKC25184	60S ribosomal protein L3 [Source:UniProtKB/TrEMBL;Acc:K1Q1F4]	FBpp0081822	Ribosomal protein L3
TRINITY_DN252501_c3_g1_i5	531	T	A	5_prime_UTR_variant	EKC41209	No attribute	FBpp0308663	insomniac
TRINITY_DN258247_c1_g1_i4	182	G	A	synonymous_variant	EKC40970	Transcription cofactor vestigial-like protein 4 [Source:UniProtKB/TrEMBL;Acc:K1RHH9]	NA	NA
TRINITY_DN264450_c0_g1_i3	267	A	G	synonymous_variant	EKC34324	Caspase-7 [Source:UniProtKB/TrEMBL;Acc:K1QSW8]	FBpp0084848	Death related ICE-like caspase
TRINITY_DN272781_c3_g1_i1	255	G	A	missense_variant	EKC21891	Rho GTPase-activating protein 21 [Source:UniProtKB/TrEMBL;Acc:K1QJM4]	FBpp0311266	Rho GTPase activating protein at 19D
TRINITY_DN277261_c2_g1_i9	1686	A	C	synonymous_variant	EKC21342	Regulator of nonsense transcripts 1 [Source:UniProtKB/TrEMBL;Acc:K1PBZ4]	FBpp0309612	Upf1 RNA helicase
TRINITY_DN277680_c0_g1_i2	2938	T	C	missense_variant	EKC31024	Protein lap4 [Source:UniProtKB/TrEMBL;Acc:K1QIL3]	FBpp0300846	scribble
TRINITY_DN279260_c4_g1_i12	1008	A	G	synonymous_variant	EKC37566	Myosin heavy chain, striated muscle [Source:UniProtKB/TrEMBL;Acc:K1RSS3]	FBpp0080454	Myosin heavy chain
TRINITY_DN279260_c4_g2_i1	1520	C	G	synonymous_variant	EKC39652	Myosin heavy chain, striated muscle [Source:UniProtKB/TrEMBL;Acc:K1QRU8]	FBpp0298831	Myosin heavy chain
TRINITY_DN279260_c4_g2_i1	1613	A	G	synonymous_variant	EKC39652	Myosin heavy chain, striated muscle [Source:UniProtKB/TrEMBL;Acc:K1QRU8]	FBpp0298831	Myosin heavy chain
TRINITY_DN279260_c4_g2_i3	1127	C	G	synonymous_variant	EKC37566	Myosin heavy chain, striated muscle [Source:UniProtKB/TrEMBL;Acc:K1RSS3]	FBpp0080464	Myosin heavy chain
TRINITY_DN279260_c4_g2_i3	1220	A	G	synonymous_variant	EKC37566	Myosin heavy chain, striated muscle [Source:UniProtKB/TrEMBL;Acc:K1RSS3]	FBpp0080464	Myosin heavy chain
TRINITY_DN279260_c4_g3_i9	1113	C	G	missense_variant	EKC39652	Myosin heavy chain, striated muscle [Source:UniProtKB/TrEMBL;Acc:K1QRU8]	FBpp0291041	Myosin heavy chain
TRINITY_DN279260_c4_g3_i9	1118	G	C	missense_variant	EKC39652	Myosin heavy chain, striated muscle [Source:UniProtKB/TrEMBL;Acc:K1QRU8]	FBpp0291041	Myosin heavy chain

## Sheet: Table S9
# Table S9. List of SNPs detected by BayeScan in gentle river (Kiso River)
gene	base	Ref	Alt	snpeff_annotation	Crassostrea_gigas	Cgig_name	Drosopila_melanogaster	Dmel_name
TCONS_00008823	1411	A	G	synonymous_variant	EKC20991	Putative dolichyl pyrophosphate Glc1Man9GlcNAc2 alpha-1,3-glucosyltransferase [Source:UniProtKB/TrEMBL;Acc:K1QH83]	FBpp0070931	xiantuan
TCONS_00014212	268	C	T	synonymous_variant	EKC30690	Troponin T, skeletal muscle [Source:UniProtKB/TrEMBL;Acc:K1QPC9]	FBpp0300553	upheld
TCONS_00023721	4308	G	T	3_prime_UTR_variant	EKC29472	Serine palmitoyltransferase 2 [Source:UniProtKB/TrEMBL;Acc:K1PZ49]	FBpp0310302	lace
TRINITY_DN228984_c7_g1_i2	450	A	G	missense_variant	EKC37377	Bis(5'-nucleosyl)-tetraphosphatase [asymmetrical] [Source:UniProtKB/TrEMBL;Acc:K1QKT4]	FBpp0079490	Diadenosine tetraphosphatase
TRINITY_DN274474_c0_g1_i4	2945	G	A	missense_variant	EKC31710	Caskin-1 [Source:UniProtKB/TrEMBL;Acc:K1QS43]	FBpp0309008	caskin
TRINITY_DN278053_c2_g1_i7	3611	G	A	synonymous_variant	EKC33941	Protein hedgehog [Source:UniProtKB/TrEMBL;Acc:K1RIA6]	FBpp0099945	hedgehog
TRINITY_DN278053_c2_g1_i7	3647	G	A	synonymous_variant	EKC33941	Protein hedgehog [Source:UniProtKB/TrEMBL;Acc:K1RIA6]	FBpp0099945	hedgehog
TRINITY_DN278053_c2_g1_i7	3659	A	T	synonymous_variant	EKC33941	Protein hedgehog [Source:UniProtKB/TrEMBL;Acc:K1RIA6]	FBpp0099945	hedgehog
TRINITY_DN278337_c4_g1_i11	1667	A	G	synonymous_variant	EKC26377	Thrombospondin-3 [Source:UniProtKB/TrEMBL;Acc:K1PQ45]	FBpp0078941	Thrombospondin

## Sheet:  Table S10
# Table S10. List of transcripts which has expression levels correlated with elevation of each population
River	gene	Crassostrea_gigas	Cgig_name	Rho	FDR
Steep river	TCONS_00000753	EKC40392	Aminoacylase-1	0.7206	0.0003152
Steep river	TCONS_00021696	EKC35540	—	0.718663	0.00093678
Steep river	TRINITY_DN237018_c7_g1_i3	EKC18917	Beta-1-syntrophin	0.709979	0.0141947
Steep river	TRINITY_DN268158_c2_g1_i11	EKC40392	Aminoacylase-1	0.679921	0.0217145
Steep river	TRINITY_DN277533_c3_g1_i9	EKC26078	Hepatocyte growth factor receptor	0.679921	0.0217145
Gentle river	TRINITY_DN239912_c7_g3_i4	EKC42834	Epidermal retinal dehydrogenase 2	0.587544	0.0492549
Gentle river	TRINITY_DN273671_c1_g1_i1	EKC26025	Legumain	-0.588347	0.0492549
Gentle river	TRINITY_DN236925_c5_g1_i1	EKC33099	Guanylate cyclase	-0.588819	0.0492549
Gentle river	TRINITY_DN204554_c2_g1_i1	EKC40109	Eukaryotic translation initiation factor 1A, X-chromosomal	-0.589895	0.0492549
Gentle river	TRINITY_DN278806_c5_g1_i6	EKC21596	Werner syndrome ATP-dependent helicase-like protein	-0.590235	0.0492549
Gentle river	TRINITY_DN265151_c3_g1_i9	EKC26231	Echinoderm microtubule-associated protein-like 1	-0.590236	0.0492549
Gentle river	TCONS_00021674	EKC25793	—	-0.591651	0.0492549
Gentle river	TRINITY_DN277950_c2_g2_i14	EKC38573	ATPase family AAA domain-containing protein 5	-0.591651	0.0492549
Gentle river	TRINITY_DN208990_c7_g1_i8	EKC37931	—	-0.598083	0.0492549
Gentle river	TRINITY_DN222759_c7_g1_i5	EKC25974	—	-0.601623	0.0471149
Gentle river	TCONS_00000496	EKC32626	Coproporphyrinogen-III oxidase	-0.602449	0.0471149
Gentle river	TRINITY_DN210664_c0_g1_i1	EKC26070	DNA-(Apurinic or apyrimidinic site) lyase 2	-0.609461	0.0398845
Gentle river	TRINITY_DN271790_c1_g1_i4	EKC23296	Caprin-1	-0.617201	0.0311103
Gentle river	TRINITY_DN237700_c2_g1_i8	EKC32935	Periodic tryptophan protein 1-like protein	-0.622216	0.0276862
Gentle river	TRINITY_DN276941_c2_g1_i1	EKC23954	Rab5 GDP/GTP exchange factor	-0.622511	0.0276862
Gentle river	TRINITY_DN272821_c1_g1_i6	EKC21758	Elongator complex protein 2	-0.622529	0.0276862
Gentle river	TRINITY_DN227541_c2_g1_i12	EKC26205	Interferon regulatory factor 8	-0.633486	0.0257649
Gentle river	TCONS_00015482	EKC22078	Nipped-B-like protein	-0.634725	0.0257649
Gentle river	TRINITY_DN265052_c4_g1_i7	EKC27566	Serine/arginine repetitive matrix protein 1	-0.651856	0.0169203
Gentle river	TRINITY_DN245651_c3_g1_i10	EKC34303	PHD and RING finger domain-containing protein 1	-0.679747	0.00543879
Gentle river	TRINITY_DN223453_c4_g1_i7	EKC28194	Double-strand-break repair protein rad21-like protein	-0.707657	0.001952

[truncated: 4 more sheets: Table S11, Table S12, Table S13, Table S14]
